# Supplementary material for: The homeodomain-interacting protein kinase HPK-1 preserves protein homeostasis and longevity through master regulatory control of the HSF-1 chaperone network and TORC1-restricted autophagy in Caenorhabditis elegans
Source: PLoS Genet. 2017 Oct 16;13(10):e1007038. doi: 10.1371/journal.pgen.1007038 (PMC5658188; doi:10.1371/journal.pgen.1007038)
Supplement: S1 Table — This dataset contains all lifespan data discussed within this manuscript, as well as data from other experiments that support lifespan data represented in in-text and supplemental figures. This dataset also contains select statistical analyses to support the significance of the lifespan differences described in the text. (XLSX) [file pgen.1007038.s012.xlsx]

## Sheet: Table S1
Table S1- Lifespan Experiments
Figures indicated in bold are trials shown in main text
Parentheses indicate additional trials for a listed figure
"Supporting" indicates additional data that supports the conclusion of a figure, but indicates data not directly discussed in the main text.
										Lifespan Comparison Statistics
Experiment	Figure	Trial	Strain	Description/Condition	RNAi	# animals	Mean lifespan (days)	S.E.M.	75th percentile (days)	Compared to	% change lifespan	p-value	FDR p-value
Lifespan rescue of hpk-1(pk1393)	1A	Trial 1	N2	wild-type	ctl	138	17.5662	0.254829	21
			AVS392	hpk-1(pk1393)	ctl	130	12.5846	0.292062	15	N2 ctl	-28.35	4.58845e-27	1.6289e-26
			AVS413	hpk-1(pk1393); artEx29[Phpk-1::hpk-1::GFP + pRF4(rol-6 (su1006))]	ctl	310	17.4226	0.158808	20	N2 ctl	-0.81	0.319425	0.359987
			(N/A)	Non-transgenic siblings	ctl	281	12.6868	0.17472	15	N2 ctl	-27.77	4.94327e-33	2.33981e-32
	(1A)	Trial 2	N2	wild-type	ctl	250	18.508	0.166492	20
			AVS392	hpk-1(pk1393)	ctl	161	12.1739	0.27082	15	N2 ctl	-34.22	1.37115e-64	9.73516e-63
			AVS413	hpk-1(pk1393); artEx29[Phpk-1::hpk-1::GFP + pRF4(rol-6 (su1006))]	ctl	349	18.3352	0.214953	22	N2 ctl	-0.93	0.933267	0.933267
			(N/A)	Non-transgenic siblings	ctl	175	13.36	0.29606	16	N2 ctl	-27.81	7.31816e-43	5.77321e-42
	(1A)	Trial 3	N2	wild-type	ctl	173	20.8844	0.259517	24
			AVS392	hpk-1(pk1393)	ctl	209	14.2727	0.176285	17	N2 ctl	-31.65	4.01652e-51	7.12932e-50
			AVS413	hpk-1(pk1393); artEx29[Phpk-1::hpk-1::GFP + pRF4(rol-6 (su1006))]	ctl	200	22.03	0.191952	24	N2 ctl	5.48	0.00371239	0.0049732
			(N/A)	Non-transgenic siblings	ctl	160	15.7188	0.246249	18	N2 ctl	-24.73	5.78661e-32	2.41676e-31
HPK-1 overexpression (constitutive), epistasis	1B, 3B	Trial 1	N2	wild-type	ctl	91	15.011	0.212798	16
			N2	wild-type	hsf-1	277	12.7978	0.152937	15	N2 ctl	-14.74	8.87243e-11	1.70255e-10
			AVS409	artEx32[Psur-5::hpk-1::CFP + pCFJ90(Pmyo-2::m-cherry)]	ctl	178	16.7022	0.144898	20	N2 ctl	11.26	6.67929e-14	1.43706e-13
			AVS409	artEx32[Psur-5::hpk-1::CFP + pCFJ90(Pmyo-2::m-cherry)]	hsf-1	119	11.2269	0.278565	14	N2 hsf-1	-12.27	1.43705e-06	2.31888e-06
	(1B, 3B)	Trial 2	N2	wild-type	ctl	372	16.4409	0.113085	18
			N2	wild-type	hsf-1	125	12.7075	0.256266	15	N2 ctl	-22.7	1.47978e-44	1.50092e-43
			AVS409	artEx32[Psur-5::hpk-1::CFP + pCFJ90(Pmyo-2::m-cherry)]	ctl	99	17.5657	0.25759	21	N2 ctl	6.84	1.60336e-06	2.32323e-06
			AVS409	artEx32[Psur-5::hpk-1::CFP + pCFJ90(Pmyo-2::m-cherry)]	hsf-1	153	11.3333	0.232738	14	N2 hsf-1	-10.8	0.000136151	0.000205675
	(1B)	Trial 3	N2	wild-type	ctl	157	14.4579	0.192818	15
			AVS408	artEx31[Psur-5::hpk-1::CFP + pCFJ90(Pmyo-2::m-cherry)]	ctl	92	16.7532	0.330943	19	N2 ctl	15.87	4.04738e-08	6.68288e-08
HPK-1 null, epistasis	3A	Trial 1	N2	wild-type	ctl	97	17.4381	0.0302834	28
			N2	wild-type	hsf-1	268	12.9061	0.173051	16	N2 ctl	-25.98	1.40228e-42	9.95621e-42
			AVS392	hpk-1(pk1393)	ctl	94	12.6773	0.285478	15	N2 ctl	-27.3	7.03824e-40	3.56939e-39
			AVS392	hpk-1(pk1393)	hsf-1	128	12.2789	0.247743	15	AVS392 ctl	-3.14	0.378478	0.413414
	(3A)	Trial 2	N2	wild-type	ctl	141	17.6383	0.150541	22
			N2	wild-type	hsf-1	284	13.7391	0.158465	16	N2 ctl	-22.1	6.7636e-41	4.0018e-40
			AVS392	hpk-1(pk1393)	ctl	187	15.1145	0.19453	16	N2 ctl	-14.3	2.03306e-21	5.15526e-21
			AVS392	hpk-1(pk1393)	hsf-1	169	13.7525	0.213324	15	N2 hsf-1	0.1	0.34	0.377
	(3A)	Trial 3	N2	wild-type	ctl	141	17.6383	0.150541	22
			N2	wild-type	hsf-1	284	13.7391	0.158465	16	N2 ctl	-23.4	5.74463e-51	8.15737e-50
			AVS392	hpk-1(pk1393)	ctl	89	11.7865	0.209587	14	N2 ctl	-15.23	3.86693e-26	1.30739e-25
			AVS392	hpk-1(pk1393)	hsf-1	116	10.9138	0.162915	12	AVS392 ctl	-7.4	0.00385535	0.00506908
HSF-1 overexpression (constitutive), epistasis	3C	Trial 1	N2	wild-type	ctl	184	17.0734	0.18026	19
			N2	wild-type	hpk-1	234	12.9908	0.14178	15	N2 ctl	-23.91	1.27683e-43	1.13319e-42
			AVS401/AGD710	uthIs235[Psur-5p::hsf-1 FL, + Pmyo-2::tdTomato]	ctl	242	20.0604	0.210136	25	N2 ctl	17.49	9.13084e-26	2.94677e-25
			AVS401/AGD710	uthIs235[Psur-5p::hsf-1 FL, + Pmyo-2::tdTomato]	hpk-1	210	14.0524	0.199769	16	N2 hpk-1	8.17	0.000399336	0.000590684
	(3C)	Trial 2	N2	wild-type	ctl	237	21.5738	0.224144	25
			N2	wild-type	hpk-1	196	15.6071	0.224765	18	N2 ctl	-27.65	1.45848e-51	3.45173e-50
			AVS401/AGD710	uthIs235[Psur-5p::hsf-1 FL, + Pmyo-2::tdTomato]	ctl	117	23.0342	0.33145	29	N2 ctl	6.76	2.55199e-11	5.0331e-11
			AVS401/AGD710	uthIs235[Psur-5p::hsf-1 FL, + Pmyo-2::tdTomato]	hpk-1	191	14.2408	0.198465	16	N2 hpk-1	-8.75	2.35381e-05	3.71378e-05
	(3C)	Trial 3	N2	wild-type	ctl	128	16.3125	0.303081	20
			N2	wild-type	hpk-1	146	11.7055	0.132519	13	N2 ctl	-28.24	1.72665e-27	6.4522e-27
			AVS401/AGD710	uthIs235[Psur-5p::hsf-1 FL, + Pmyo-2::tdTomato]	ctl	119	18.9832	0.233784	23	N2 ctl	16.37	2.38469e-14	5.29103e-14
			AVS401/AGD710	uthIs235[Psur-5p::hsf-1 FL, + Pmyo-2::tdTomato]	hpk-1	218	12.4679	0.140211	14	N2 hpk-1	6.51	0.000533975	0.000758245
TOR complex RNAi	9F, (9G)	Trial 1	N2	wild-type	ctl	106	18.1577	0.373722	21
			N2	wild-type	daf-15	106	20.3225	0.348716	25	N2 ctl	11.92	4.87623e-05	6.92425e-05
			N2	wild-type	let-363	109	19.9541	0.358476	25	N2 ctl	9.89	0.000824784	0.00112615
			AVS392	hpk-1(pk1393)	ctl	108	15.4766	0.292877	17
			AVS392	hpk-1(pk1393)	daf-15	101	15.7828	0.297867	19	AVS392 ctl	1.97	0.421347	0.446502
			AVS392	hpk-1(pk1393)	let-363	109	15.7782	0.290045	19	AVS392 ctl	1.94	0.461369	0.481723
	(9F)	Trial 2	N2	wild-type	ctl	97	13.2887	0.342218	17
			N2	wild-type	daf-15	99	14.5051	0.396488	19	N2 ctl	9.15	0.017457	0.022133
			N2	wild-type	let-363	81	18.6296	0.279593	25	N2 ctl	40.19	8.79497e-23	2.4017e-22
			AVS392	hpk-1(pk1393)	ctl	62	11.4677	0.269618	13
			AVS392	hpk-1(pk1393)	daf-15	71	11	0.227106	12	AVS392 ctl	-4.07	0.217583	0.257473
			AVS392	hpk-1(pk1393)	let-363	80	11.4	0.24148	13	AVS392 ctl	-0.59	0.816696	0.828364
	(9F), 9G	Trial 3	N2	wild-type	ctl	82	13.8049	0.329692	17
			N2	wild-type	let-363	39	16.0769	0.316923	22	N2 ctl	16.45	1.06844e-08	1.85023e-08
			AVS392	hpk-1(pk1393)	ctl	74	11.0135	0.208908	12
			AVS392	hpk-1(pk1393)	daf-15	79	11.4684	0.255581	13	AVS392 ctl	4.12	0.333525	0.370005
			AVS392	hpk-1(pk1393)	let-363	72	10.5556	0.165376	11.5	AVS392 ctl	-4.15	0.17953	0.216045
HPK-1 overexpression RNAi	12A, (12B-D)	Trial 1	N2	wild-type	ctl	129	19.0307	0.331709	23
	(12C)		N2	wild-type	hlh-30	111	19.3267	0.348271	23	N2 ctl	1.55531	0.557378	0.613116
	(12B)		N2	wild-type	mxl-2	186	15.6606	0.185582	17	N2 ctl	-17.7084	9.7438e-15	2.00966e-14
	(12D)		N2	wild-type	nhr-62	103	17.9278	0.325367	20	N2 ctl	-5.79535	0.0249822	0.0305338
	12A		N2	wild-type	pha-4	189	14.5341	0.180292	16	N2 ctl	-23.6282	8.01519e-30	2.9389e-29
	12A, (12B-D)		AVS409	artEx31-32[Psur-5::hpk-1::CFP + pCFJ90(Pmyo-2::m-cherry)]	ctl	55	20.5065	0.527093	25	N2 ctl	7.75502	0.0121832	0.0154633
	(12C)		AVS409	artEx31-32[Psur-5::hpk-1::CFP + pCFJ90(Pmyo-2::m-cherry)]	hlh-30	46	20.3634	0.546877	25	hpk-1(oe)_EV	-0.697897	0.902539	0.902539
	(12B)		AVS409	artEx31-32[Psur-5::hpk-1::CFP + pCFJ90(Pmyo-2::m-cherry)]	mxl-2	46	17.1654	0.542915	20	hpk-1(oe)_EV	-16.2927	3.04573e-05	4.18788e-05
	(12D)		AVS409	artEx31-32[Psur-5::hpk-1::CFP + pCFJ90(Pmyo-2::m-cherry)]	nhr-62	42	20.6715	0.572371	24	hpk-1(oe)_EV	0.80465	0.887308	0.902539
	12A		AVS409	artEx31-32[Psur-5::hpk-1::CFP + pCFJ90(Pmyo-2::m-cherry)]	pha-4	48	15.6213	0.411696	17	hpk-1(oe)_EV	-23.8227	2.62833e-10	3.9425e-10
	12B-D, (12A)	Trial 2	N2	wild-type	ctl	65	18.904	0.381904	22
	12C		N2	wild-type	hlh-30	81	19.3311	0.350691	22	N2 ctl	2.25926	0.360795	0.407856
	12B		N2	wild-type	mxl-2	116	16.0395	0.280663	19	N2 ctl	-15.1526	7.48325e-08	1.1445e-07
	12D		N2	wild-type	nhr-62	67	18.0591	0.3622	21	N2 ctl	-4.46916	0.159394	0.184189
	(12A)		N2	wild-type	pha-4	119	15.878	0.246246	18	N2 ctl	-16.0072	7.63875e-09	1.28134e-08
	12B-D, (12A)		AVS409	artEx31-32[Psur-5::hpk-1::CFP + pCFJ90(Pmyo-2::m-cherry)]	ctl	130	21.6093	0.282822	24	N2 ctl	14.3109	1.16406e-08	1.8916e-08
	12C		AVS409	artEx31-32[Psur-5::hpk-1::CFP + pCFJ90(Pmyo-2::m-cherry)]	hlh-30	90	19.9106	0.35114	22	hpk-1(oe)_EV	-7.86123	5.44926e-05	7.45688e-05
	12B		AVS409	artEx31-32[Psur-5::hpk-1::CFP + pCFJ90(Pmyo-2::m-cherry)]	mxl-2	139	17.4468	0.247338	19	hpk-1(oe)_EV	-19.2627	1.68647e-21	4.6156e-21
	12D		AVS409	artEx31-32[Psur-5::hpk-1::CFP + pCFJ90(Pmyo-2::m-cherry)]	nhr-62	131	20.202	0.337262	24	hpk-1(oe)_EV	-6.51263	0.00286908	0.00372981
	(12A)		AVS409	artEx31-32[Psur-5::hpk-1::CFP + pCFJ90(Pmyo-2::m-cherry)]	pha-4	163	17.059	0.324424	19	hpk-1(oe)_EV	-21.057	1.81483e-19	4.71857e-19
Constitutive RNAi	S2A	Trial 1	N2	wild-type	ctl	142	15.1056	0.245108	18
			N2	wild-type	hpk-1	106	12.4057	0.212119	14	N2 ctl	-17.87	6.39011e-13	1.29628e-12
	(S2A)	Trial 2	N2	wild-type	ctl	122	15.0164	0.267113	18
			N2	wild-type	hpk-1	97	12.4742	0.222591	14	N2 ctl	-16.92	5.50722e-10	1.02898e-09
	(S2A)	Trial 3	N2	wild-type	ctl	134	14.791	0.250211	17
			N2	wild-type	hpk-1	103	12.8058	0.222692	14	N2 ctl	-13.42	1.85876e-07	2.99936e-07
Development (larval) RNAi	S2B	Trial 1	N2	wild-type	ctl	88	14.7386	0.256876	18
			N2	wild-type	hpk-1	101	11.7129	0.210655	13	N2 ctl	-20.52	1.33189e-13	2.7813e-13
	(S2B)	Trial 2	N2	wild-type	ctl	124	15.0726	0.241174	18
			N2	wild-type	hpk-1	127	11.2126	0.207022	13	N2 ctl	-25.6	2.02139e-22	5.3155e-22
	(S2B)	Trial 3	N2	wild-type	ctl	130	15.1	0.248391	18
			N2	wild-type	hpk-1	105	11.8952	0.240907	14	N2 ctl	-21.22	6.95554e-15	1.59304e-14
Adult RNAi	S2C	Trial 1	N2	wild-type	ctl	121	15.4174	0.261303	18
			N2	wild-type	hpk-1	111	13	0.240728	15	N2 ctl	-15.67	1.01215e-09	1.84264e-09
	(S2C)	Trial 2	N2	wild-type	ctl	77	15.513	0.313707	18
			N2	wild-type	hpk-1	102	13.2549	0.280634	15	N2 ctl	-14.55	1.41043e-06	2.08626e-06
	(S2C)	Trial 3	N2	wild-type	ctl	136	15.8088	0.266236	19
			N2	wild-type	hpk-1	100	13.81	0.254045	16	N2 ctl	-12.64	6.11881e-07	9.24331e-07
Intestine-specific RNAi	S2D	Trial 1	AVS181/KWN147	pha-1(e2123ts) III; rde-1(ne219) V; rnyEx078[Pnhx-2::RDE-1; Pnhx-2::pHluorin; pCL1(pha-1+)]	ctl	100	19.24	0.364999	24
			AVS181/KWN147	pha-1(e2123ts) III; rde-1(ne219) V; rnyEx078[Pnhx-2::RDE-1; Pnhx-2::pHluorin; pCL1(pha-1+)]	hpk-1	86	13.6628	0.250802	16	AVS181 ctl	-28.98	1.37671e-20	3.37057e-20
	(S2D)	Trial 2	AVS181/KWN147	pha-1(e2123ts) III; rde-1(ne219) V; rnyEx078[Pnhx-2::RDE-1; Pnhx-2::pHluorin; pCL1(pha-1+)]	ctl	132	19.2045	0.362013	24
			AVS181/KWN147	pha-1(e2123ts) III; rde-1(ne219) V; rnyEx078[Pnhx-2::RDE-1; Pnhx-2::pHluorin; pCL1(pha-1+)]	hpk-1	95	13.3579	0.232494	14	AVS181 ctl	-30.44	5.675e-24	1.67885e-23
	(S2D)	Trial 3	AVS181/KWN147	pha-1(e2123ts) III; rde-1(ne219) V; rnyEx078[Pnhx-2::RDE-1; Pnhx-2::pHluorin; pCL1(pha-1+)]	ctl	130	21.1846	0.382731	25
			AVS181/KWN147	pha-1(e2123ts) III; rde-1(ne219) V; rnyEx078[Pnhx-2::RDE-1; Pnhx-2::pHluorin; pCL1(pha-1+)]	hpk-1	121	14.3448	0.264957	17	AVS181 ctl	-32.28	3.34391e-28	1.31899e-27
Hypodermis-specific RNAi	S2E	Trial 1	AVS206/NR222	rde-1(ne219) V; kzIs9 [pKK1260(lin-26p::nls::GFP) + pKK1253(lin-26p::rde-1) + pRF6(rol-6(su1006)]	ctl	167	20.9685	0.331741	28
			AVS206/NR222	rde-1(ne219) V; kzIs9 [pKK1260(lin-26p::nls::GFP) + pKK1253(lin-26p::rde-1) + pRF6(rol-6(su1006)]	hpk-1	99	14.8742	0.239909	18	AVS206 ctl	-29.06	1.18105e-25	3.64586e-25
	(S2E)	Trial 2	AVS181/KWN147	rde-1(ne219) V; kzIs9 [pKK1260(lin-26p::nls::GFP) + pKK1253(lin-26p::rde-1) + pRF6(rol-6(su1006)]	ctl	125	22.1846	0.477238	28
			AVS206/NR222	rde-1(ne219) V; kzIs9 [pKK1260(lin-26p::nls::GFP) + pKK1253(lin-26p::rde-1) + pRF6(rol-6(su1006)]	hpk-1	134	15.4808	0.212579	18	AVS206 ctl	-30.21	9.11286e-24	2.58805e-23
	(S2E)	Trial 3	AVS206/NR222	rde-1(ne219) V; kzIs9 [pKK1260(lin-26p::nls::GFP) + pKK1253(lin-26p::rde-1) + pRF6(rol-6(su1006)]	ctl	92	20.3673	0.481935	27
			AVS206/NR222	rde-1(ne219) V; kzIs9 [pKK1260(lin-26p::nls::GFP) + pKK1253(lin-26p::rde-1) + pRF6(rol-6(su1006)]	hpk-1	110	14.8818	0.293379	16	AVS206 ctl	-26.93	1.20915e-15	2.86166e-15
Muscle-specific RNAi	S2F	Trial 1	AVS454/NR350	rde-1(ne219) V; kzIs20[pDM#715(hlh-1p::rde-1) + pTG95(sur-5p::NLS::GFP)]	ctl	79	18.4051	0.41926	22
			AVS454/NR350	rde-1(ne219) V; kzIs20[pDM#715(hlh-1p::rde-1) + pTG95(sur-5p::NLS::GFP)]	hpk-1	178	16.5955	0.263559	19	AVS454 ctl	-9.83	0.000528432	0.00073566
	(S2F)	Trial 2	AVS454/NR350	rde-1(ne219) V; kzIs20[pDM#715(hlh-1p::rde-1) + pTG95(sur-5p::NLS::GFP)]	ctl	148	16.1014	0.357852	19.5
			AVS454/NR350	rde-1(ne219) V; kzIs20[pDM#715(hlh-1p::rde-1) + pTG95(sur-5p::NLS::GFP)]	hpk-1	178	16.5955	0.263559	19	AVS454 ctl	3.06	0.169061	0.206953
Neuron-specific RNAi	S2G, S2H, S2I	Trial 1	N2	wild-type	ctl	127	15.5587	0.226423	16
			N2	wild-type	daf-2	159	24.9696	0.279894	29	N2 ctl	60.4862	5.21976e-59	5.74174e-58
			N2	wild-type	hpk-1	79	10.5971	0.169374	11	N2 ctl	-31.8898	4.5197e-54	2.983e-53
			AVS216	sid-1(pk3321) V	ctl	196	16.9682	0.233948	19	N2 ctl	9.05949	2.9383e-05	4.18788e-05
			AVS216	sid-1(pk3321) V	daf-2	128	20.008	0.363279	23	N2 ctl	28.5967	1.12693e-22	5.17687e-22
			AVS216	sid-1(pk3321) V	hpk-1	61	13.8899	0.287154	15	N2 ctl	-10.726	4.27962e-05	1.92004e-05
			AVS265	sid-1(pk3321) V; uIs69[punc-119::sid-1;pmyo-2::mCherry] V	ctl	162	17.1572	0.262628	19	sid-1 ctl	1.11361	0.461261	0.440239
			AVS265	sid-1(pk3321) V; uIs69[punc-119::sid-1;pmyo-2::mCherry] V	daf-2	115	27.3652	0.293427	37	sid-1;Punc-119::SID-1 ctl	59.4971	3.15696e-43	1.29435e-42
			AVS265	sid-1(pk3321) V; uIs69[punc-119::sid-1;pmyo-2::mCherry] V	hpk-1	148	10.8177	0.121264	11	sid-1;Punc-119::SID-1 ctl	-22.1183	1.03777e-17	2.23941e-17
	(S2G, S2H, S2I)	Trial 2	N2	wild-type	ctl	166	19.0068	0.241053	20
			N2	wild-type	daf-2	243	25.623	0.133515	28	N2 ctl	34.8092	4.32303e-74	2.87781e-70
			N2	wild-type	hpk-1	182	13.213	0.170333	14	N2 ctl	-30.4826	1.47364e-60	3.43686e-55
			AVS216	sid-1(pk3321) V	ctl	147	18.2718	0.274946	20	N2 ctl	-3.86695	0.0363467	0.0409917
			AVS216	sid-1(pk3321) V	daf-2	184	20.9789	0.221859	24	N2 ctl	10.3757	5.78359e-08	2.94613e-08
			AVS216	sid-1(pk3321) V	hpk-1	123	15.2219	0.200032	16	N2 ctl	-19.9133	1.67373e-27	1.91062e-24
			AVS265	sid-1(pk3321) V; uIs69[punc-119::sid-1;pmyo-2::mCherry] V	ctl	263	22.2669	0.205233	24	sid-1 ctl	21.8647	9.13993e-27	2.60106e-28
			AVS265	sid-1(pk3321) V; uIs69[punc-119::sid-1;pmyo-2::mCherry] V	daf-2	248	27.032	0.116051	34	sid-1;Punc-119::SID-1 ctl	21.3998	6.57949e-63	6.74398e-62
			AVS265	sid-1(pk3321) V; uIs69[punc-119::sid-1;pmyo-2::mCherry] V	hpk-1	235	13.6463	0.110166	14	sid-1;Punc-119::SID-1 ctl	-38.715	1.85844e-101	7.61962e-100
Hormesis	S3G, S3H	Trial 1	N2	wild-type /// untreated	ctl	142	13.2183	0.155286	17
			N2	wild-type /// mild heat stress treated	ctl	122	14.4508	0.0803968	18	N2 ctl /// untreated	9.32	2.60179e-07	4.0158e-07
			N2	wild-type /// untreated	hsf-1	148	11.1689	0.15886	13
			N2	wild-type /// mild heat stress treated	hsf-1	114	10.6316	0.201664	12	N2 hsf-1 /// untreated	-4.81	0.0493741	0.061501
			AVS392	hpk-1(pk1393) /// untreated	ctl	83	11.8193	0.219624	13
			AVS392	hpk-1(pk1393) /// mild heat stress treated	ctl	103	12.1165	0.198163	14	AVS392 ctl /// untreated	2.51	0.311944	0.357226
	(S3G, S3H)	Trial 2	N2	wild-type /// untreated	ctl	143	13.4895	0.160951	17
			N2	wild-type /// mild heat stress treated	ctl	116	14.8362	0.0438622	18	N2 ctl /// untreated	9.98	8.17623e-09	1.45128e-08
			N2	wild-type /// untreated	hsf-1	164	11.0549	0.185801	13
			N2	wild-type /// mild heat stress treated	hsf-1	113	10.8761	0.215731	13	N2 hsf-1 /// untreated	-1.61	0.393061	0.422839
			AVS392	hpk-1(pk1393) /// untreated	ctl	100	12.14	0.198	14
			AVS392	hpk-1(pk1393) /// mild heat stress treated	ctl	95	12.0421	0.199676	14	AVS392 ctl /// untreated	-0.8	0.724382	0.745379
