# Supplementary material for: The homeodomain-interacting protein kinase HPK-1 preserves protein homeostasis and longevity through master regulatory control of the HSF-1 chaperone network and TORC1-restricted autophagy in Caenorhabditis elegans
Source: PLoS Genet. 2017 Oct 16;13(10):e1007038. doi: 10.1371/journal.pgen.1007038 (PMC5658188; doi:10.1371/journal.pgen.1007038)
Supplement: S2 Table — This dataset contains all data pertaining to Fig 5: including median lifespan, p-values, and total number of animals examined for thermotolerance assays. (XLSX) [file pgen.1007038.s013.xlsx]

## Sheet: Table S2
Table S2- Heat shock/Thermotolerance
Figures indicated in bold are trials shown in main text
Parentheses indicate additional trials for a listed figure
"Supporting" indicates additional data that supports the conclusion of a figure, but indicates data not directly discussed in the main text.
Rescue of thermotolerance defect in hpk-1 (pk1393)
hpk-1 vs N2: p < 0.00001				rescue line vs non transgenic: p < 0.00001
rescue line vs hpk-1: p < 0.00001				rescue line vs N2: p = 0.79166
non transgenic vs N2: p < 0.00001				hpk-1 vs non transgenic: p = 0.138564
p-values were calculated by randomized permutation testing of logit curve fits on pooled trial data (100,000 permutations) and then corrected for multiple testing (FDR)
Pooled (all trial) survival medians (hours), calculated based on logit curve fit:
N2 = 8.97; non transgenic = 6.38; rescue line = 9.03; hpk-1 = 6.82
Figure	Strain	RNAi	Trial	time (h)	alive	Total N in replicate	Total N per condition	Median survival per trial (hrs)
(5A)	N2	ctl	1	0	20	20	241	8.66
	N2	ctl	1	2	22	22
	N2	ctl	1	4	25	25
	N2	ctl	1	6	27	30
	N2	ctl	1	8	27	42
	N2	ctl	1	10	12	46
	N2	ctl	1	12	0	24
	N2	ctl	1	14	0	32
(5A)	non transgenic AVS413	ctl	1	0	18	18	162	5.87
	non transgenic AVS413	ctl	1	2	20	22
	non transgenic AVS413	ctl	1	4	20	28
	non transgenic AVS413	ctl	1	6	9	17
	non transgenic AVS413	ctl	1	8	7	30
	non transgenic AVS413	ctl	1	10	1	15
	non transgenic AVS413	ctl	1	12	0	17
	non transgenic AVS413	ctl	1	14	0	15
(5A)	AVS413: hpk-1(pk1393); artEx29(Phpk-1::hpk-1)	ctl	1	0	25	25	235	8.05
	AVS413: hpk-1(pk1393); artEx29(Phpk-1::hpk-1)	ctl	1	2	17	17
	AVS413: hpk-1(pk1393); artEx29(Phpk-1::hpk-1)	ctl	1	4	21	25
	AVS413: hpk-1(pk1393); artEx29(Phpk-1::hpk-1)	ctl	1	6	20	26
	AVS413: hpk-1(pk1393); artEx29(Phpk-1::hpk-1)	ctl	1	8	20	32
	AVS413: hpk-1(pk1393); artEx29(Phpk-1::hpk-1)	ctl	1	10	6	21
	AVS413: hpk-1(pk1393); artEx29(Phpk-1::hpk-1)	ctl	1	12	0	28
	AVS413: hpk-1(pk1393); artEx29(Phpk-1::hpk-1)	ctl	1	14	0	31
(5A)	AVS392: hpk-1 (pk1393)	ctl	1	0	30	30	218	7.33
	AVS392: hpk-1 (pk1393)	ctl	1	2	21	21
	AVS392: hpk-1 (pk1393)	ctl	1	4	28	32
	AVS392: hpk-1 (pk1393)	ctl	1	6	28	32
	AVS392: hpk-1 (pk1393)	ctl	1	8	17	43
	AVS392: hpk-1 (pk1393)	ctl	1	10	0	30
	AVS392: hpk-1 (pk1393)	ctl	1	12	0	30
5A	N2	ctl	2	0	25	25	497	9.03
	N2	ctl	2	2	35	35
	N2	ctl	2	4	52	54
	N2	ctl	2	6	59	63
	N2	ctl	2	8	55	75
	N2	ctl	2	10	28	80
	N2	ctl	2	12	1	80
	N2	ctl	2	14	1	85
5A	non transgenic AVS413	ctl	2	0	18	18	162	5.87
	non transgenic AVS413	ctl	2	2	20	22
	non transgenic AVS413	ctl	2	4	20	28
	non transgenic AVS413	ctl	2	6	9	17
	non transgenic AVS413	ctl	2	8	7	30
	non transgenic AVS413	ctl	2	10	1	15
	non transgenic AVS413	ctl	2	12	0	17
	non transgenic AVS413	ctl	2	14	0	15
5A	AVS413: hpk-1(pk1393); artEx29(Phpk-1::hpk-1)	ctl	2	0	30	30	254	9.4
	AVS413: hpk-1(pk1393); artEx29(Phpk-1::hpk-1)	ctl	2	2	18	18
	AVS413: hpk-1(pk1393); artEx29(Phpk-1::hpk-1)	ctl	2	4	22	22
	AVS413: hpk-1(pk1393); artEx29(Phpk-1::hpk-1)	ctl	2	6	32	37
	AVS413: hpk-1(pk1393); artEx29(Phpk-1::hpk-1)	ctl	2	8	34	42
	AVS413: hpk-1(pk1393); artEx29(Phpk-1::hpk-1)	ctl	2	10	19	47
	AVS413: hpk-1(pk1393); artEx29(Phpk-1::hpk-1)	ctl	2	12	1	32
	AVS413: hpk-1(pk1393); artEx29(Phpk-1::hpk-1)	ctl	2	14	2	26
5A	AVS392: hpk-1 (pk1393)	ctl	2	0	35	35	269	6.89
	AVS392: hpk-1 (pk1393)	ctl	2	2	49	50
	AVS392: hpk-1 (pk1393)	ctl	2	4	44	48
	AVS392: hpk-1 (pk1393)	ctl	2	6	9	13
	AVS392: hpk-1 (pk1393)	ctl	2	8	4	28
	AVS392: hpk-1 (pk1393)	ctl	2	10	7	40
	AVS392: hpk-1 (pk1393)	ctl	2	12	0	25
	AVS392: hpk-1 (pk1393)	ctl	2	14	0	30
(5A)	N2	ctl	3	0	40	40	265	9.15
	N2	ctl	3	2	25	25
	N2	ctl	3	4	23	23
	N2	ctl	3	6	28	28
	N2	ctl	3	8	26	40
	N2	ctl	3	10	24	62
	N2	ctl	3	12	0	47
(5A)	non transgenic AVS413	ctl	3	0	32	32	265	7.21
	non transgenic AVS413	ctl	3	2	28	30
	non transgenic AVS413	ctl	3	4	24	27
	non transgenic AVS413	ctl	3	6	20	28
	non transgenic AVS413	ctl	3	8	9	28
	non transgenic AVS413	ctl	3	10	7	30
	non transgenic AVS413	ctl	3	12	0	32
(5A)	AVS413: hpk-1(pk1393); artEx29(Phpk-1::hpk-1)	ctl	3	0	28	28	204	9.44
	AVS413: hpk-1(pk1393); artEx29(Phpk-1::hpk-1)	ctl	3	2	23	23
	AVS413: hpk-1(pk1393); artEx29(Phpk-1::hpk-1)	ctl	3	4	26	28
	AVS413: hpk-1(pk1393); artEx29(Phpk-1::hpk-1)	ctl	3	6	23	27
	AVS413: hpk-1(pk1393); artEx29(Phpk-1::hpk-1)	ctl	3	8	18	30
	AVS413: hpk-1(pk1393); artEx29(Phpk-1::hpk-1)	ctl	3	10	26	46
	AVS413: hpk-1(pk1393); artEx29(Phpk-1::hpk-1)	ctl	3	12	1	22
(5A)	AVS392: hpk-1 (pk1393)	ctl	3	0	21	21	123	5.55
	AVS392: hpk-1 (pk1393)	ctl	3	2	14	18
	AVS392: hpk-1 (pk1393)	ctl	3	4	14	15
	AVS392: hpk-1 (pk1393)	ctl	3	6	9	15
	AVS392: hpk-1 (pk1393)	ctl	3	8	0	15
	AVS392: hpk-1 (pk1393)	ctl	3	10	0	17
	AVS392: hpk-1 (pk1393)	ctl	3	12	0	22
Constitutive HPK-1 overexpression (all animals were scored 9-10 hrs post heat shock at 35C)
Statistical comparisons were performed with ANOVA followed by Tukey's HSD. Reported p-valyes are corrected for multiple testing (FDR).
Figure	Strain	RNAi	Trial	# alive	# total	% alive	Total #/condition	% alive, mean	SD (% alive)	SEM (% alive)	Comparison	Comparison p-value (FDR corrected)
5B	N2	ctl	1	16	38	42.11	123	45.5285	3.97331	1.98665	N/A	N/A
	N2	ctl	1	11	26	42.31
	N2	ctl	1	11	23	47.83
	N2	ctl	1	18	36	50
5B	N2	hsf-1	1	7	27	25.93	180	16.1111	5.91797	2.95899	vs N2 ctl	< 0.0001
	N2	hsf-1	1	8	54	14.81
	N2	hsf-1	1	6	34	17.65
	N2	hsf-1	1	8	65	12.31
(5B)	AVS397: artEx35 (Psur-5::hpk-1)	ctl	1	12	16	75	40	72.5	2.57539	1.4869	vs N2 ctl	< 0.0001
	AVS397: artEx35 (Psur-5::hpk-1)	ctl	1	10	14	71.43
	AVS397: artEx35 (Psur-5::hpk-1)	ctl	1	7	10	70
(5B)	AVS397: artEx35 (Psur-5::hpk-1)	hsf-1	1	0	13	0	45	8.88889	7.51766	3.75883	vs N2 w/hsf-1 RNAi	0.1972
	AVS397: artEx35 (Psur-5::hpk-1)	hsf-1	1	1	9	11.11
	AVS397: artEx35 (Psur-5::hpk-1)	hsf-1	1	2	11	18.18
	AVS397: artEx35 (Psur-5::hpk-1)	hsf-1	1	1	12	8.33
5B	AVS398: artEx36 (Psur-5::hpk-1)	ctl	1	102	110	92.73	415	87.9518	3.41012	1.70506	vs N2 ctl	< 0.0001
	AVS398: artEx36 (Psur-5::hpk-1)	ctl	1	100	115	86.96
	AVS398: artEx36 (Psur-5::hpk-1)	ctl	1	68	80	85
	AVS398: artEx36 (Psur-5::hpk-1)	ctl	1	95	110	86.36
5B	AVS398: artEx36 (Psur-5::hpk-1)	hsf-1	1	20	85	23.53	325	21.2308	2.59549	1.29775	vs N2 w/hsf-1 RNAi	0.9
	AVS398: artEx36 (Psur-5::hpk-1)	hsf-1	1	14	80	17.5
	AVS398: artEx36 (Psur-5::hpk-1)	hsf-1	1	15	70	21.43
	AVS398: artEx36 (Psur-5::hpk-1)	hsf-1	1	20	90	22.22
(5B)	N2	ctl	2	8	38	21.05	180	34.4444	8.85641	4.42821	N/A	N/A
	N2	ctl	2	23	64	35.94
	N2	ctl	2	20	50	40
	N2	ctl	2	11	28	39.29
(5B)	N2	hsf-1	2	8	42	19.05	154	18.1818	1.88947	0.944737	vs N2 ctl	0.0679
	N2	hsf-1	2	6	39	15.38
	N2	hsf-1	2	7	37	18.92
	N2	hsf-1	2	7	36	19.44
(5B)	AVS397: artEx35 (Psur-5::hpk-1)	ctl	2	12	18	66.67	33	75.7576	14.1421	10	vs N2 ctl	0.0001
	AVS397: artEx35 (Psur-5::hpk-1)	ctl	2	13	15	86.67
(5B)	AVS397: artEx35 (Psur-5::hpk-1)	hsf-1	2	1	9	11.11	32	12.5	5.07779	2.93166	vs N2 w/hsf-1 RNAi	0.9016
	AVS397: artEx35 (Psur-5::hpk-1)	hsf-1	2	2	11	18.18
	AVS397: artEx35 (Psur-5::hpk-1)	hsf-1	2	1	12	8.33
(5B)	AVS398: artEx36 (Psur-5::hpk-1)	ctl	2	82	100	82	359	86.0724	8.28541	4.1427	vs N2 ctl	< 0.0001
	AVS398: artEx36 (Psur-5::hpk-1)	ctl	2	104	114	91.23
	AVS398: artEx36 (Psur-5::hpk-1)	ctl	2	90	100	90
	AVS398: artEx36 (Psur-5::hpk-1)	ctl	2	33	45	73.33
(5B)	AVS398: artEx36 (Psur-5::hpk-1)	hsf-1	2	23	90	25.56	260	23.0769	3.65096	2.10788	vs N2 w/hsf-1 RNAi	0.9512
	AVS398: artEx36 (Psur-5::hpk-1)	hsf-1	2	15	80	18.75
	AVS398: artEx36 (Psur-5::hpk-1)	hsf-1	2	22	90	24.44
