# Supplementary material for: The homeodomain-interacting protein kinase HPK-1 preserves protein homeostasis and longevity through master regulatory control of the HSF-1 chaperone network and TORC1-restricted autophagy in Caenorhabditis elegans
Source: PLoS Genet. 2017 Oct 16;13(10):e1007038. doi: 10.1371/journal.pgen.1007038 (PMC5658188; doi:10.1371/journal.pgen.1007038)
Supplement: S3 Table — This dataset contains all data pertaining to Figs 2D and 2E, 3D and 3E and 13: including: total number of animals examined for polyQ foci formation and paralysis, quantification, and statistical analysis. Supporting experiments with additional independently derived transgenic lines are also reported. (XLSX) [file pgen.1007038.s014.xlsx]

## Sheet: Table S3- Q35 Paralysis
Table S3- PolyQ (Q35) Paralysis
Figures indicated in bold are direct trials shown in main text
Parentheses indicate additional trials for a listed figure
"Supporting" indicates additional data that supports the conclusion of a Figure, but indicates data not directly discussed in the main manuscript
Q35::YFP Paralysis Quantification
Trial 1
Experiment	Related Figure	Lab Strain Designation	Genotype	RNAi	Day	Fraction paralyzed	p-value vs…	Trial	N	Note: Each condition also has corresponding results for Q35 foci (trial 1)
Effect of loss or overexpression of hpk-1 on animal paralysis in a poly-q model	(2E, 3E)	AVS085	rmIs132[Punc-54::Q35::YFP]	EV	4	0	N/A	1	50
		AVS085	rmIs132[Punc-54::Q35::YFP]	EV	6	0.16		1	50
		AVS085	rmIs132[Punc-54::Q35::YFP]	EV	8	0.85		1	50
	(2E)	AVS471	rmIs132[Punc-54::Q35::YFP]; artEx32[Psur-5::hpk-1::CFP + pCFJ90 (Pmyo-2::m-cherry)]	EV	4	0.047619	AVS085_EV p < 0.0001	1	50
		AVS471	rmIs132[Punc-54::Q35::YFP]; artEx32[Psur-5::hpk-1::CFP + pCFJ90 (Pmyo-2::m-cherry)]	EV	6	0		1	50
		AVS471	rmIs132[Punc-54::Q35::YFP]; artEx32[Psur-5::hpk-1::CFP + pCFJ90 (Pmyo-2::m-cherry)]	EV	8	0.444444		1	50
	(2E, 3E)	AVS464	hpk-1(pk1393); rmIs132[Punc-54::Q35::YFP]	EV	4	0.33	AVS085_EV p < 0.0001; AVS471_EV p < 0.0001	1	50
		AVS464	hpk-1(pk1393); rmIs132[Punc-54::Q35::YFP]	EV	6	0.72		1	50
		AVS464	hpk-1(pk1393); rmIs132[Punc-54::Q35::YFP]	EV	8	0.96		1	50
	(2E)	AVS085	rmIs132[Punc-54::Q35::YFP]	hpk-1	4	0.2	AVS085_EV p < 0.0001; AVS471_EV p < 0.0001	1	50
		AVS085	rmIs132[Punc-54::Q35::YFP]	hpk-1	6	0.809524		1	50
		AVS085	rmIs132[Punc-54::Q35::YFP]	hpk-1	8	1		1	50
	(3E)	AVS085	rmIs132[Punc-54::Q35::YFP]	hsf-1	4	0.2	AVS085_EV p < 0.001	1	50
		AVS085	rmIs132[Punc-54::Q35::YFP]	hsf-1	6	0.461538		1	50
		AVS085	rmIs132[Punc-54::Q35::YFP]	hsf-1	8	1		1	50
	Supporting 2E	AVS464	hpk-1(pk1393); rmIs132[Punc-54::Q35::YFP]	hpk-1	4	0.333333	AVS464_EV p = 0.71 (n.s)	1	50
		AVS464	hpk-1(pk1393); rmIs132[Punc-54::Q35::YFP]	hpk-1	6	0.68		1	50
		AVS464	hpk-1(pk1393); rmIs132[Punc-54::Q35::YFP]	hpk-1	8	1		1	50
Trial 2
Experiment	Related Figure	Lab Strain Designation	Genotype	RNAi	Day	Fraction paralyzed	p-value vs…	Trial	N	Note: Each condition also has corresponding results for Q35 foci (trial 2)
(Baseline control strains applicable to multiple experiments)	2E, 3E, 13	AVS085	rmIs132[Punc-54::Q35::YFP]	EV	4	0	N/A	2	25
		AVS085	rmIs132[Punc-54::Q35::YFP]	EV	5	0.0333333		2	25
		AVS085	rmIs132[Punc-54::Q35::YFP]	EV	6	0.0384615		2	25
		AVS085	rmIs132[Punc-54::Q35::YFP]	EV	7	0.193548		2	25
		AVS085	rmIs132[Punc-54::Q35::YFP]	EV	8	0.275862		2	25
		AVS085	rmIs132[Punc-54::Q35::YFP]	EV	9	0.69697		2	25
		AVS085	rmIs132[Punc-54::Q35::YFP]	EV	10	0.880952		2	25
	2E, 3E, 13	AVS464	hpk-1(pk1393); rmIs132[Punc-54::Q35::YFP]	EV	4	0.821429	AVS085_EV p < 0.0001; AVS471_EV p < 0.0001	2	25
		AVS464	hpk-1(pk1393); rmIs132[Punc-54::Q35::YFP]	EV	5	0.857143		2	25
		AVS464	hpk-1(pk1393); rmIs132[Punc-54::Q35::YFP]	EV	6	0.965517		2	25
		AVS464	hpk-1(pk1393); rmIs132[Punc-54::Q35::YFP]	EV	7	1		2	25
		AVS464	hpk-1(pk1393); rmIs132[Punc-54::Q35::YFP]	EV	8	1		2	25
		AVS464	hpk-1(pk1393); rmIs132[Punc-54::Q35::YFP]	EV	9	1		2	25
		AVS464	hpk-1(pk1393); rmIs132[Punc-54::Q35::YFP]	EV	10	1		2	25
Effect of loss or overexpression of hpk-1 on animal paralysis in a poly-q model	(2E)	AVS471	rmIs132[Punc-54::Q35::YFP]; artEx32[Psur-5::hpk-1::CFP + pCFJ90 (Pmyo-2::m-cherry)]	EV	4	0	AVS085_EV p < 0.0001	2	25
		AVS471	rmIs132[Punc-54::Q35::YFP]; artEx32[Psur-5::hpk-1::CFP + pCFJ90 (Pmyo-2::m-cherry)]	EV	5	0		2	25
		AVS471	rmIs132[Punc-54::Q35::YFP]; artEx32[Psur-5::hpk-1::CFP + pCFJ90 (Pmyo-2::m-cherry)]	EV	6	0		2	25
		AVS471	rmIs132[Punc-54::Q35::YFP]; artEx32[Psur-5::hpk-1::CFP + pCFJ90 (Pmyo-2::m-cherry)]	EV	7	0		2	25
		AVS471	rmIs132[Punc-54::Q35::YFP]; artEx32[Psur-5::hpk-1::CFP + pCFJ90 (Pmyo-2::m-cherry)]	EV	8	0.030303		2	25
		AVS471	rmIs132[Punc-54::Q35::YFP]; artEx32[Psur-5::hpk-1::CFP + pCFJ90 (Pmyo-2::m-cherry)]	EV	9	0.27027		2	25
		AVS471	rmIs132[Punc-54::Q35::YFP]; artEx32[Psur-5::hpk-1::CFP + pCFJ90 (Pmyo-2::m-cherry)]	EV	10	0.410256		2	25
	(2E)	AVS085	rmIs132[Punc-54::Q35::YFP]	hpk-1	4	0.153846	AVS085_EV p < 0.0001; AVS471_EV p < 0.0001	2	25
		AVS085	rmIs132[Punc-54::Q35::YFP]	hpk-1	5	0.25		2	25
		AVS085	rmIs132[Punc-54::Q35::YFP]	hpk-1	6	0.884615		2	25
		AVS085	rmIs132[Punc-54::Q35::YFP]	hpk-1	7	1		2	25
		AVS085	rmIs132[Punc-54::Q35::YFP]	hpk-1	8	1		2	25
		AVS085	rmIs132[Punc-54::Q35::YFP]	hpk-1	9	1		2	25
		AVS085	rmIs132[Punc-54::Q35::YFP]	hpk-1	10	1		2	25
	(3E)	AVS464	hpk-1(pk1393); rmIs132[Punc-54::Q35::YFP]	hpk-1	4	0.863636	AVS464_EV p = 0.87 (n.s.)	2	25
		AVS464	hpk-1(pk1393); rmIs132[Punc-54::Q35::YFP]	hpk-1	5	0.833333		2	25
		AVS464	hpk-1(pk1393); rmIs132[Punc-54::Q35::YFP]	hpk-1	6	0.962963		2	25
		AVS464	hpk-1(pk1393); rmIs132[Punc-54::Q35::YFP]	hpk-1	7	1		2	25
		AVS464	hpk-1(pk1393); rmIs132[Punc-54::Q35::YFP]	hpk-1	8	1		2	25
		AVS464	hpk-1(pk1393); rmIs132[Punc-54::Q35::YFP]	hpk-1	9	1		2	25
		AVS464	hpk-1(pk1393); rmIs132[Punc-54::Q35::YFP]	hpk-1	10	1		2	25
	(3E)	AVS085	rmIs132[Punc-54::Q35::YFP]	hsf-1	4	0.0909091	AVS085_EV p < 0.01	2	25
		AVS085	rmIs132[Punc-54::Q35::YFP]	hsf-1	5	0.2		2	25
		AVS085	rmIs132[Punc-54::Q35::YFP]	hsf-1	6	0.129032		2	25
		AVS085	rmIs132[Punc-54::Q35::YFP]	hsf-1	7	0.5		2	25
		AVS085	rmIs132[Punc-54::Q35::YFP]	hsf-1	8	0.586957		2	25
		AVS085	rmIs132[Punc-54::Q35::YFP]	hsf-1	9	0.883721		2	25
		AVS085	rmIs132[Punc-54::Q35::YFP]	hsf-1	10	1		2	25
	(3E)	AVS464	hpk-1(pk1393); rmIs132[Punc-54::Q35::YFP]	hsf-1	4	0.909091	AVS464_EV p = 0.4126; AVS085_hsf-1 p < 0.0001	2	25
		AVS464	hpk-1(pk1393); rmIs132[Punc-54::Q35::YFP]	hsf-1	5	0.954545		2	25
		AVS464	hpk-1(pk1393); rmIs132[Punc-54::Q35::YFP]	hsf-1	6	0.96		2	25
		AVS464	hpk-1(pk1393); rmIs132[Punc-54::Q35::YFP]	hsf-1	7	1		2	25
		AVS464	hpk-1(pk1393); rmIs132[Punc-54::Q35::YFP]	hsf-1	8	1		2	25
		AVS464	hpk-1(pk1393); rmIs132[Punc-54::Q35::YFP]	hsf-1	9	1		2	25
		AVS464	hpk-1(pk1393); rmIs132[Punc-54::Q35::YFP]	hsf-1	10	1		2	25
Effect of RNAi -based knockdown of pha-4 or mxl-2 on animal paralysis in an hpk-1 loss-of-funcion mutant	(13D)	AVS085	rmIs132[Punc-54::Q35::YFP]	mxl-2	4	0	AVS085_EV p = 0.7717 (n.s.)	2	25
		AVS085	rmIs132[Punc-54::Q35::YFP]	mxl-2	5	0.148148		2	25
		AVS085	rmIs132[Punc-54::Q35::YFP]	mxl-2	6	0.230769		2	25
		AVS085	rmIs132[Punc-54::Q35::YFP]	mxl-2	7	0.25		2	25
		AVS085	rmIs132[Punc-54::Q35::YFP]	mxl-2	8	0.375		2	25
		AVS085	rmIs132[Punc-54::Q35::YFP]	mxl-2	9	0.567568		2	25
		AVS085	rmIs132[Punc-54::Q35::YFP]	mxl-2	10	0.95		2	25
	(13D)	AVS464	hpk-1(pk1393); rmIs132[Punc-54::Q35::YFP]	mxl-2	4	0.95	AVS464_EV p = 0.4648 (n.s)	2	25
		AVS464	hpk-1(pk1393); rmIs132[Punc-54::Q35::YFP]	mxl-2	5	0.909091		2	25
		AVS464	hpk-1(pk1393); rmIs132[Punc-54::Q35::YFP]	mxl-2	6	0.962963		2	25
		AVS464	hpk-1(pk1393); rmIs132[Punc-54::Q35::YFP]	mxl-2	7	1		2	25
		AVS464	hpk-1(pk1393); rmIs132[Punc-54::Q35::YFP]	mxl-2	8	1		2	25
		AVS464	hpk-1(pk1393); rmIs132[Punc-54::Q35::YFP]	mxl-2	9	1		2	25
		AVS464	hpk-1(pk1393); rmIs132[Punc-54::Q35::YFP]	mxl-2	10	1		2	25
	(13B)	AVS085	rmIs132[Punc-54::Q35::YFP]	pha-4	4	0.08	AVS085_EV p = 0.0572 (n.s.)	2	25
		AVS085	rmIs132[Punc-54::Q35::YFP]	pha-4	5	0.0740741		2	25
		AVS085	rmIs132[Punc-54::Q35::YFP]	pha-4	6	0.185185		2	25
		AVS085	rmIs132[Punc-54::Q35::YFP]	pha-4	7	0.305556		2	25
		AVS085	rmIs132[Punc-54::Q35::YFP]	pha-4	8	0.413043		2	25
		AVS085	rmIs132[Punc-54::Q35::YFP]	pha-4	9	0.9		2	25
		AVS085	rmIs132[Punc-54::Q35::YFP]	pha-4	10	0.947368		2	25
	(13B)	AVS464	hpk-1(pk1393); rmIs132[Punc-54::Q35::YFP]	pha-4	4	0.857143	AVS464_EV p = 0.695 (n.s.)	2	25
		AVS464	hpk-1(pk1393); rmIs132[Punc-54::Q35::YFP]	pha-4	5	0.833333		2	25
		AVS464	hpk-1(pk1393); rmIs132[Punc-54::Q35::YFP]	pha-4	6	1		2	25
		AVS464	hpk-1(pk1393); rmIs132[Punc-54::Q35::YFP]	pha-4	7	1		2	25
		AVS464	hpk-1(pk1393); rmIs132[Punc-54::Q35::YFP]	pha-4	8	1		2	25
		AVS464	hpk-1(pk1393); rmIs132[Punc-54::Q35::YFP]	pha-4	9	1		2	25
		AVS464	hpk-1(pk1393); rmIs132[Punc-54::Q35::YFP]	pha-4	10	1		2	25
Trial 3
Experiment	Related Figure	Lab Strain Designation	Genotype	RNAi	Day	Fraction paralyzed	p-value vs…	Trial	N	Note: Each condition also has corresponding results for Q35 foci (trial 3)
Effect of loss or overexpression of hpk-1 on animal paralysis in a poly-q model	2E, 3E	AVS085	rmIs132[Punc-54::Q35::YFP]	EV	4	0	N/A	3	40
		AVS085	rmIs132[Punc-54::Q35::YFP]	EV	5	0		3	40
		AVS085	rmIs132[Punc-54::Q35::YFP]	EV	6	0.05		3	40
		AVS085	rmIs132[Punc-54::Q35::YFP]	EV	7	0.175		3	40
		AVS085	rmIs132[Punc-54::Q35::YFP]	EV	8	0.5		3	40
		AVS085	rmIs132[Punc-54::Q35::YFP]	EV	9	0.75		3	40
		AVS085	rmIs132[Punc-54::Q35::YFP]	EV	10	0.9		3	40
	2E	AVS471	rmIs132[Punc-54::Q35::YFP]; artEx32[Psur-5::hpk-1::CFP + pCFJ90 (Pmyo-2::m-cherry)]	EV	4	0	AVS085_EV p < 0.0001	3	35
		AVS471	rmIs132[Punc-54::Q35::YFP]; artEx32[Psur-5::hpk-1::CFP + pCFJ90 (Pmyo-2::m-cherry)]	EV	5	0		3	35
		AVS471	rmIs132[Punc-54::Q35::YFP]; artEx32[Psur-5::hpk-1::CFP + pCFJ90 (Pmyo-2::m-cherry)]	EV	6	0		3	35
		AVS471	rmIs132[Punc-54::Q35::YFP]; artEx32[Psur-5::hpk-1::CFP + pCFJ90 (Pmyo-2::m-cherry)]	EV	7	0		3	35
		AVS471	rmIs132[Punc-54::Q35::YFP]; artEx32[Psur-5::hpk-1::CFP + pCFJ90 (Pmyo-2::m-cherry)]	EV	8	0.166667		3	35
		AVS471	rmIs132[Punc-54::Q35::YFP]; artEx32[Psur-5::hpk-1::CFP + pCFJ90 (Pmyo-2::m-cherry)]	EV	9	0.333333		3	35
		AVS471	rmIs132[Punc-54::Q35::YFP]; artEx32[Psur-5::hpk-1::CFP + pCFJ90 (Pmyo-2::m-cherry)]	EV	10	0.5		3	35
	2E, 3E	AVS464	hpk-1(pk1393); rmIs132[Punc-54::Q35::YFP]	EV	4	0	AVS085_EV p < 0.01; AVS471_EV p < 0.0001	3	40
		AVS464	hpk-1(pk1393); rmIs132[Punc-54::Q35::YFP]	EV	5	0		3	40
		AVS464	hpk-1(pk1393); rmIs132[Punc-54::Q35::YFP]	EV	6	0.111111		3	40
		AVS464	hpk-1(pk1393); rmIs132[Punc-54::Q35::YFP]	EV	7	0.425532		3	40
		AVS464	hpk-1(pk1393); rmIs132[Punc-54::Q35::YFP]	EV	8	0.772727		3	40
		AVS464	hpk-1(pk1393); rmIs132[Punc-54::Q35::YFP]	EV	9	0.955556		3	40
		AVS464	hpk-1(pk1393); rmIs132[Punc-54::Q35::YFP]	EV	10	0.977778		3	40
	2E	AVS085	rmIs132[Punc-54::Q35::YFP]	hpk-1	4	0	AVS085_EV p < 0.001; AVS471_EV p < 0.0001	3	40
		AVS085	rmIs132[Punc-54::Q35::YFP]	hpk-1	5	0		3	40
		AVS085	rmIs132[Punc-54::Q35::YFP]	hpk-1	6	0.177778		3	40
		AVS085	rmIs132[Punc-54::Q35::YFP]	hpk-1	7	0.526316		3	40
		AVS085	rmIs132[Punc-54::Q35::YFP]	hpk-1	8	0.818182		3	40
		AVS085	rmIs132[Punc-54::Q35::YFP]	hpk-1	9	0.955556		3	40
		AVS085	rmIs132[Punc-54::Q35::YFP]	hpk-1	10	0.977273		3	40
	3E	AVS085	rmIs132[Punc-54::Q35::YFP]	hsf-1	4	0	AVS085_EV p < 0.01	3	40
		AVS085	rmIs132[Punc-54::Q35::YFP]	hsf-1	5	0		3	40
		AVS085	rmIs132[Punc-54::Q35::YFP]	hsf-1	6	0		3	40
		AVS085	rmIs132[Punc-54::Q35::YFP]	hsf-1	7	0.486486		3	40
		AVS085	rmIs132[Punc-54::Q35::YFP]	hsf-1	8	0.775		3	40
		AVS085	rmIs132[Punc-54::Q35::YFP]	hsf-1	9	0.95		3	40
		AVS085	rmIs132[Punc-54::Q35::YFP]	hsf-1	10	1		3	40
	3E	AVS464	hpk-1(pk1393); rmIs132[Punc-54::Q35::YFP]	hsf-1	4	0	AVS464_EV p = 0.113 (n.s); AVS085_hsf-1 p= 0.135 (n.s)	3	40
		AVS464	hpk-1(pk1393); rmIs132[Punc-54::Q35::YFP]	hsf-1	5	0		3	40
		AVS464	hpk-1(pk1393); rmIs132[Punc-54::Q35::YFP]	hsf-1	6	0.266667		3	40
		AVS464	hpk-1(pk1393); rmIs132[Punc-54::Q35::YFP]	hsf-1	7	0.574468		3	40
		AVS464	hpk-1(pk1393); rmIs132[Punc-54::Q35::YFP]	hsf-1	8	0.866667		3	40
		AVS464	hpk-1(pk1393); rmIs132[Punc-54::Q35::YFP]	hsf-1	9	0.977778		3	40
		AVS464	hpk-1(pk1393); rmIs132[Punc-54::Q35::YFP]	hsf-1	10	1		3	40
	Supporting 2E	AVS464	hpk-1(pk1393); rmIs132[Punc-54::Q35::YFP]	hpk-1	4	0	AVS464_EV p = 0.510 (n.s)	3	40
		AVS464	hpk-1(pk1393); rmIs132[Punc-54::Q35::YFP]	hpk-1	5	0		3	40
		AVS464	hpk-1(pk1393); rmIs132[Punc-54::Q35::YFP]	hpk-1	6	0.177778		3	40
		AVS464	hpk-1(pk1393); rmIs132[Punc-54::Q35::YFP]	hpk-1	7	0.526316		3	40
		AVS464	hpk-1(pk1393); rmIs132[Punc-54::Q35::YFP]	hpk-1	8	0.818182		3	40
		AVS464	hpk-1(pk1393); rmIs132[Punc-54::Q35::YFP]	hpk-1	9	0.955556		3	40
		AVS464	hpk-1(pk1393); rmIs132[Punc-54::Q35::YFP]	hpk-1	10	0.977273		3	40
Trial 5
Experiment	Related Figure	Lab Strain Designation	Genotype	RNAi	Day	Fraction paralyzed	p-value vs…	Trial	N	Note: Each condition also has corresponding results for Q35 foci (trial 5)
Effect of RNAi -based knockdown of pha-4, mxl-2, or hlh-30 on animal paralysis in an hpk-1 loss-of-funcion mutant	13B, 13D, 13F	AVS085	rmIs132[Punc-54::Q35::YFP]	EV	4	0	N/A	5	45
		AVS085	rmIs132[Punc-54::Q35::YFP]	EV	5	0		5	45
		AVS085	rmIs132[Punc-54::Q35::YFP]	EV	6	0.0222222		5	45
		AVS085	rmIs132[Punc-54::Q35::YFP]	EV	7	0.0888889		5	45
		AVS085	rmIs132[Punc-54::Q35::YFP]	EV	8	0.14		5	45
		AVS085	rmIs132[Punc-54::Q35::YFP]	EV	9	0.2		5	45
		AVS085	rmIs132[Punc-54::Q35::YFP]	EV	10	0.326923		5	45
	13B, 13D, 13F	AVS464	hpk-1(pk1393); rmIs132[Punc-54::Q35::YFP]	EV	4	0.0222222	AVS085_EV p < 0.0001; AVS471_EV p < 0.0001	5	45
		AVS464	hpk-1(pk1393); rmIs132[Punc-54::Q35::YFP]	EV	5	0.111111		5	45
		AVS464	hpk-1(pk1393); rmIs132[Punc-54::Q35::YFP]	EV	6	0.311111		5	45
		AVS464	hpk-1(pk1393); rmIs132[Punc-54::Q35::YFP]	EV	7	0.565217		5	45
		AVS464	hpk-1(pk1393); rmIs132[Punc-54::Q35::YFP]	EV	8	0.75		5	45
		AVS464	hpk-1(pk1393); rmIs132[Punc-54::Q35::YFP]	EV	9	0.975		5	45
		AVS464	hpk-1(pk1393); rmIs132[Punc-54::Q35::YFP]	EV	10	1		5	45
	13B	AVS085	rmIs132[Punc-54::Q35::YFP]	pha-4	4	0	AVS085_EV p < 0.0001	5	45
		AVS085	rmIs132[Punc-54::Q35::YFP]	pha-4	5	0		5	45
		AVS085	rmIs132[Punc-54::Q35::YFP]	pha-4	6	0.0888889		5	45
		AVS085	rmIs132[Punc-54::Q35::YFP]	pha-4	7	0.2		5	45
		AVS085	rmIs132[Punc-54::Q35::YFP]	pha-4	8	0.644444		5	45
		AVS085	rmIs132[Punc-54::Q35::YFP]	pha-4	9	0.8		5	45
		AVS085	rmIs132[Punc-54::Q35::YFP]	pha-4	10	0.96		5	45
	13B	AVS464	hpk-1(pk1393); rmIs132[Punc-54::Q35::YFP]	pha-4	4	0.0444444	AVS464_EV p < 0.01	5	45
		AVS464	hpk-1(pk1393); rmIs132[Punc-54::Q35::YFP]	pha-4	5	0.1875		5	45
		AVS464	hpk-1(pk1393); rmIs132[Punc-54::Q35::YFP]	pha-4	6	0.533333		5	45
		AVS464	hpk-1(pk1393); rmIs132[Punc-54::Q35::YFP]	pha-4	7	0.847826		5	45
		AVS464	hpk-1(pk1393); rmIs132[Punc-54::Q35::YFP]	pha-4	8	0.94		5	45
		AVS464	hpk-1(pk1393); rmIs132[Punc-54::Q35::YFP]	pha-4	9	1		5	45
		AVS464	hpk-1(pk1393); rmIs132[Punc-54::Q35::YFP]	pha-4	10	1		5	45
	13D	AVS085	rmIs132[Punc-54::Q35::YFP]	mxl-2	4	0.0222222	AVS085_EV p < 0.0001	5	45
		AVS085	rmIs132[Punc-54::Q35::YFP]	mxl-2	5	0.111111		5	45
		AVS085	rmIs132[Punc-54::Q35::YFP]	mxl-2	6	0.355556		5	45
		AVS085	rmIs132[Punc-54::Q35::YFP]	mxl-2	7	0.48		5	45
		AVS085	rmIs132[Punc-54::Q35::YFP]	mxl-2	8	0.6		5	45
		AVS085	rmIs132[Punc-54::Q35::YFP]	mxl-2	9	0.72		5	45
		AVS085	rmIs132[Punc-54::Q35::YFP]	mxl-2	10	0.816327		5	45
	13D	AVS464	hpk-1(pk1393); rmIs132[Punc-54::Q35::YFP]	mxl-2	4	0.108696	AVS464_EV p = 0.001	5	45
		AVS464	hpk-1(pk1393); rmIs132[Punc-54::Q35::YFP]	mxl-2	5	0.2		5	45
		AVS464	hpk-1(pk1393); rmIs132[Punc-54::Q35::YFP]	mxl-2	6	0.55		5	45
		AVS464	hpk-1(pk1393); rmIs132[Punc-54::Q35::YFP]	mxl-2	7	0.87234		5	45
		AVS464	hpk-1(pk1393); rmIs132[Punc-54::Q35::YFP]	mxl-2	8	0.96		5	45
		AVS464	hpk-1(pk1393); rmIs132[Punc-54::Q35::YFP]	mxl-2	9	1		5	45
		AVS464	hpk-1(pk1393); rmIs132[Punc-54::Q35::YFP]	mxl-2	10	1		5	45
	13F	AVS085	rmIs132[Punc-54::Q35::YFP]	hlh-30	4	0	AVS085_EV p = 0..412 (n.s.)	5	45
		AVS085	rmIs132[Punc-54::Q35::YFP]	hlh-30	5	0		5	45
		AVS085	rmIs132[Punc-54::Q35::YFP]	hlh-30	6	0		5	45
		AVS085	rmIs132[Punc-54::Q35::YFP]	hlh-30	7	0		5	45
		AVS085	rmIs132[Punc-54::Q35::YFP]	hlh-30	8	0.0222222		5	45
		AVS085	rmIs132[Punc-54::Q35::YFP]	hlh-30	9	0.12		5	45
		AVS085	rmIs132[Punc-54::Q35::YFP]	hlh-30	10	0.267606		5	45
	13F	AVS464	hpk-1(pk1393); rmIs132[Punc-54::Q35::YFP]	hlh-30	4	0	AVS464_EV p < 0.01	5	45
		AVS464	hpk-1(pk1393); rmIs132[Punc-54::Q35::YFP]	hlh-30	5	0.0222222		5	45
		AVS464	hpk-1(pk1393); rmIs132[Punc-54::Q35::YFP]	hlh-30	6	0.0888889		5	45
		AVS464	hpk-1(pk1393); rmIs132[Punc-54::Q35::YFP]	hlh-30	7	0.288889		5	45
		AVS464	hpk-1(pk1393); rmIs132[Punc-54::Q35::YFP]	hlh-30	8	0.54		5	45
		AVS464	hpk-1(pk1393); rmIs132[Punc-54::Q35::YFP]	hlh-30	9	0.78		5	45
		AVS464	hpk-1(pk1393); rmIs132[Punc-54::Q35::YFP]	hlh-30	10	0.9		5	45
Effect of loss or overexpression of hpk-1 on animal paralysis in a poly-q model	(2E)	AVS085	rmIs132[Punc-54::Q35::YFP]	hpk-1	4	0.0222222	AVS085_EV p < 0.0001; AVS471_EV p < 0.0001	5	45
		AVS085	rmIs132[Punc-54::Q35::YFP]	hpk-1	5	0.155556		5	45
		AVS085	rmIs132[Punc-54::Q35::YFP]	hpk-1	6	0.466667		5	45
		AVS085	rmIs132[Punc-54::Q35::YFP]	hpk-1	7	0.829787		5	45
		AVS085	rmIs132[Punc-54::Q35::YFP]	hpk-1	8	0.94		5	45
		AVS085	rmIs132[Punc-54::Q35::YFP]	hpk-1	9	1		5	45
		AVS085	rmIs132[Punc-54::Q35::YFP]	hpk-1	10	1		5	45
	(2E)	AVS471	rmIs132[Punc-54::Q35::YFP]; artEx32[Psur-5::hpk-1::CFP + pCFJ90 (Pmyo-2::m-cherry)]	EV	4	0	AVS085_EV p = 0.312 (n.s.)	5	45
		AVS471	rmIs132[Punc-54::Q35::YFP]; artEx32[Psur-5::hpk-1::CFP + pCFJ90 (Pmyo-2::m-cherry)]	EV	5	0		5	45
		AVS471	rmIs132[Punc-54::Q35::YFP]; artEx32[Psur-5::hpk-1::CFP + pCFJ90 (Pmyo-2::m-cherry)]	EV	6	0		5	45
		AVS471	rmIs132[Punc-54::Q35::YFP]; artEx32[Psur-5::hpk-1::CFP + pCFJ90 (Pmyo-2::m-cherry)]	EV	7	0.030303		5	45
		AVS471	rmIs132[Punc-54::Q35::YFP]; artEx32[Psur-5::hpk-1::CFP + pCFJ90 (Pmyo-2::m-cherry)]	EV	8	0.047619		5	45
		AVS471	rmIs132[Punc-54::Q35::YFP]; artEx32[Psur-5::hpk-1::CFP + pCFJ90 (Pmyo-2::m-cherry)]	EV	9	0.117647		5	45
		AVS471	rmIs132[Punc-54::Q35::YFP]; artEx32[Psur-5::hpk-1::CFP + pCFJ90 (Pmyo-2::m-cherry)]	EV	10	0.25		5	45
	Supporting 2E	AVS464	hpk-1(pk1393); rmIs132[Punc-54::Q35::YFP]	hpk-1	4	0.0666667	AVS464_EV p < 0.01	5	45
		AVS464	hpk-1(pk1393); rmIs132[Punc-54::Q35::YFP]	hpk-1	5	0.222222		5	45
		AVS464	hpk-1(pk1393); rmIs132[Punc-54::Q35::YFP]	hpk-1	6	0.444444		5	45
		AVS464	hpk-1(pk1393); rmIs132[Punc-54::Q35::YFP]	hpk-1	7	0.755556		5	45
		AVS464	hpk-1(pk1393); rmIs132[Punc-54::Q35::YFP]	hpk-1	8	0.96		5	45
		AVS464	hpk-1(pk1393); rmIs132[Punc-54::Q35::YFP]	hpk-1	9	1		5	45
		AVS464	hpk-1(pk1393); rmIs132[Punc-54::Q35::YFP]	hpk-1	10	1		5	45
	(3E)	AVS085	rmIs132[Punc-54::Q35::YFP]	hsf-1	4	0	AVS085_EV p < 0.0001	5	45
		AVS085	rmIs132[Punc-54::Q35::YFP]	hsf-1	5	0.0222222		5	45
		AVS085	rmIs132[Punc-54::Q35::YFP]	hsf-1	6	0.0444444		5	45
		AVS085	rmIs132[Punc-54::Q35::YFP]	hsf-1	7	0.122449		5	45
		AVS085	rmIs132[Punc-54::Q35::YFP]	hsf-1	8	0.466667		5	45
		AVS085	rmIs132[Punc-54::Q35::YFP]	hsf-1	9	0.78		5	45
		AVS085	rmIs132[Punc-54::Q35::YFP]	hsf-1	10	0.94		5	45
	(3E)	AVS464	hpk-1(pk1393); rmIs132[Punc-54::Q35::YFP]	hsf-1	4	0.0222222	AVS464_EV p = 0.619 (n.s.); AVS085_hsf-1 p < 0.0001	5	45
		AVS464	hpk-1(pk1393); rmIs132[Punc-54::Q35::YFP]	hsf-1	5	0.133333		5	45
		AVS464	hpk-1(pk1393); rmIs132[Punc-54::Q35::YFP]	hsf-1	6	0.32		5	45
		AVS464	hpk-1(pk1393); rmIs132[Punc-54::Q35::YFP]	hsf-1	7	0.586957		5	45
		AVS464	hpk-1(pk1393); rmIs132[Punc-54::Q35::YFP]	hsf-1	8	0.769231		5	45
		AVS464	hpk-1(pk1393); rmIs132[Punc-54::Q35::YFP]	hsf-1	9	1		5	45
		AVS464	hpk-1(pk1393); rmIs132[Punc-54::Q35::YFP]	hsf-1	10	1		5	45
Paralysis: hpk-1 and hsf-1 RNAi
					Fraction of paralyzed animals
Experiment	Related Figure	Lab Strain Designation	Genotype	RNAi	Trial	Day	Rep 1	Rep 2	Rep 3	Rep 4	Average	S.D	S.E.M	p-value vs control	N (rep 1)	N (rep 2)	N (rep 3)	N (rep 4)
Constitutive RNAi for hpk-1 or hsf-1 in muscle poly-Q accelerated paralysis	supporting 2E, 3E	AVS085	rmIs132[Punc-54::Q35::YFP]	ctl	1	4	0.04	0	0	0	0.01	0.0173205	0.00866025	N/A	25	54	50	36
		AVS085	rmIs132[Punc-54::Q35::YFP]	ctl	1	5	0.04	0.037	0.02	0.027	0.031	0.00796869	0.00398434		25	54	50	36
		AVS085	rmIs132[Punc-54::Q35::YFP]	ctl	1	6	0.2	0.074	0.12	0.166	0.14	0.0475184	0.0237592		25	54	50	36
		AVS085	rmIs132[Punc-54::Q35::YFP]	ctl	1	8	0.2	0.111	0.14	0.305	0.189	0.0742664	0.0371332		25	54	50	36
		AVS085	rmIs132[Punc-54::Q35::YFP]	hpk-1	1	4	0.142	0.333	0.309	0.342	0.2815	0.0814386	0.0407193	p<0.0001	28	42	42	35
		AVS085	rmIs132[Punc-54::Q35::YFP]	hpk-1	1	5	0.535	0.428	0.357	0.542	0.4655	0.077235	0.0386175		28	42	42	35
		AVS085	rmIs132[Punc-54::Q35::YFP]	hpk-1	1	6	0.714	0.555	0.833	0.657	0.68975	0.100423	0.0502113		28	42	42	35
		AVS085	rmIs132[Punc-54::Q35::YFP]	hpk-1	1	8	0.892	1	1	1	0.973	0.0467654	0.0233827		28	42	42	35
		AVS085	rmIs132[Punc-54::Q35::YFP]	hsf-1	1	4	0.235	0.166	0.219	0.069	0.17225	0.0648513	0.0324256	p<0.001	34	42	41	43
		AVS085	rmIs132[Punc-54::Q35::YFP]	hsf-1	1	5	0.264	0.214	0.341	0.279	0.2745	0.0453128	0.0226564		34	42	41	43
		AVS085	rmIs132[Punc-54::Q35::YFP]	hsf-1	1	6	0.411	0.285	0.585	0.279	0.39	0.12431	0.062155		34	42	41	43
		AVS085	rmIs132[Punc-54::Q35::YFP]	hsf-1	1	8	0.94	0.547	0.853	0.627	0.74175	0.160293	0.0801463		34	42	41	43
Constitutive RNAi for hpk-1 or hsf-1 in muscle poly-Q accelerated paralysis [supporting data]	supporting 2E, 3E	AVS085	rmIs132[Punc-54::Q35::YFP]	ctl	2	5	0	0	0	0.03	0.0075	0.015	0.0075	N/A	39	61	24	66
		AVS085	rmIs132[Punc-54::Q35::YFP]	ctl	2	7	0.153	0	0	0.09	0.06075	0.0747145	0.0373572		39	61	24	66
		AVS085	rmIs132[Punc-54::Q35::YFP]	ctl	2	10	0.461	0.147	0.416	0.287	0.32775	0.141274	0.0706368		39	61	24	66
		AVS085	rmIs132[Punc-54::Q35::YFP]	ctl	2	12	0.743	0.229	0.541	0.484	0.49925	0.21168	0.10584		39	61	24	66
		AVS085	rmIs132[Punc-54::Q35::YFP]	hpk-1	2	5	0.152	0.146	0.047	n.d.	0.115	0.0589661	0.029483	p<0.0001	59	41	84	n.d.
		AVS085	rmIs132[Punc-54::Q35::YFP]	hpk-1	2	7	0.338	0.292	0.595	n.d.	0.408333	0.163286	0.081643		59	41	84	n.d.
		AVS085	rmIs132[Punc-54::Q35::YFP]	hpk-1	2	10	1	1	1	n.d.	1	0	0		59	41	84	n.d.
		AVS085	rmIs132[Punc-54::Q35::YFP]	hsf-1	2	5	0.14	0.043	0.15	n.d.	0.111	0.0591016	0.0341223	p<0.0001	71	69	53	n.d.
		AVS085	rmIs132[Punc-54::Q35::YFP]	hsf-1	2	7	0.408	0.144	0.188	n.d.	0.246667	0.14144	0.0816605		71	69	53	n.d.
		AVS085	rmIs132[Punc-54::Q35::YFP]	hsf-1	2	10	0.957	0.971	1	n.d.	0.976	0.0219317	0.0126623		71	69	53	n.d.
		AVS085	rmIs132[Punc-54::Q35::YFP]	hsf-1	2	12	1	1	1	n.d.	1	0	0		71	69	53	n.d.
Constitutive RNAi for hpk-1 or hsf-1 in muscle poly-Q accelerated paralysis [supporting data]	supporting 2E, 3E	AVS085	rmIs132[Punc-54::Q35::YFP]	ctl	3	5	0	0	0.014	0.044	0.0145	0.0207445	0.0103722	N/A	47	72	70	68
		AVS085	rmIs132[Punc-54::Q35::YFP]	ctl	3	7	0.085	0.097	0.071	0.058	0.07775	0.0169189	0.00845946		47	72	70	68
		AVS085	rmIs132[Punc-54::Q35::YFP]	ctl	3	10	0.34	0.25	0.271	0.264	0.28125	0.0401279	0.020064		47	72	70	68
		AVS085	rmIs132[Punc-54::Q35::YFP]	ctl	3	12	0.489	0.361	0.314	0.264	0.357	0.0965022	0.05		47	72	70	68
		AVS085	rmIs132[Punc-54::Q35::YFP]	hpk-1	3	5	0.23	0.193	0.081	0.194	0.1745	0.0646658	0.0323329	p<0.0001	39	31	37	72
		AVS085	rmIs132[Punc-54::Q35::YFP]	hpk-1	3	7	0.589	0.452	0.675	0.763	0.61975	0.132487	0.0662437		39	31	37	72
		AVS085	rmIs132[Punc-54::Q35::YFP]	hpk-1	3	10	1	0.903	0.918	1	0.95525	0.0520344	0.0260172		39	31	37	72
		AVS085	rmIs132[Punc-54::Q35::YFP]	hpk-1	3	12	1	1	1	1	1	0	0		39	31	37	72
		AVS085	rmIs132[Punc-54::Q35::YFP]	hsf-1	3	5	0.054	0.066	0.22	0.076	0.104	0.0778546	0.0389273	p<0.0001	54	75	68	78
		AVS085	rmIs132[Punc-54::Q35::YFP]	hsf-1	3	7	0.127	0.2	0.235	0.179	0.18525	0.0451839	0.0225919		54	75	68	78
		AVS085	rmIs132[Punc-54::Q35::YFP]	hsf-1	3	10	1	0.96	1	0.987	0.98675	0.0188569	0.00942846		54	75	68	78
		AVS085	rmIs132[Punc-54::Q35::YFP]	hsf-1	3	12	1	1	1	1	1	0	0		54	75	68	78
Paralysis: Constitutive HPK-1 Overexpression (Psur-5::HPK-1::CFP)
							Fraction of paralyzed animals
Experiment	Related Figure	Lab Strain Designation	Genotype	RNAi	Trial	Day	Rep 1	Rep 2	Rep 3	Rep 4	Rep 5	Average	S.D	S.E.M	p-value vs control	N (rep 1)	N (rep 2)	N (rep 3)	N (rep 4)	N (rep 5)
HPK-1 overexpression (constitutive) rescue of muscle poly-Q paralysis [supporting data]	supporting 2E	AVS085	rmIs132[Punc-54::Q35::YFP]	ctl	1	7	0.55	0.62	0.5	0.62	0.53	0.564	0.0541295	0.0242074	N/A	18	27	20	24	39
		AVS085	rmIs132[Punc-54::Q35::YFP]	ctl	1	8	0.88	0.66	0.65	0.75	0.64	0.716	0.101637	0.0454533		18	27	20	24	39
		AVS085	rmIs132[Punc-54::Q35::YFP]	ctl	1	10	0.77	1	0.9	1	0.69	0.872	0.138816	0.0620806		18	27	20	24	39
		AVS403	rmIs132[unc-54p::Q35::YFP]; artEx37[Psur-5::hpk-1::CFP + pCFJ90 (Pmyo-2::m-cherry)]	ctl	1	7	0.21	0.26	0.26	n.d.	n.d.	0.243333	0.0288675	0.0166667	p=0.106	80	45	38	n.d.	n.d.	Note: Transgenic line AVS403 was derived independently from AVS471, for which results are provided above
		AVS403	rmIs132[unc-54p::Q35::YFP]; artEx37[Psur-5::hpk-1::CFP + pCFJ90 (Pmyo-2::m-cherry)]	ctl	1	8	0.37	0.33	0.28	n.d.	n.d.	0.326667	0.0450925	0.0260342		80	45	38	n.d.	n.d.
		AVS403	rmIs132[unc-54p::Q35::YFP]; artEx37[Psur-5::hpk-1::CFP + pCFJ90 (Pmyo-2::m-cherry)]	ctl	1	10	0.45	0.57	0.42	n.d.	n.d.	0.48	0.0793725	0.0458258		80	45	38	n.d.	n.d.
HPK-1 overexpression (constitutive) rescue of muscle poly-Q paralysis [supporting data]	supporting 2E	AVS085	rmIs132[Punc-54::Q35::YFP]	ctl	2	8	0.46	0.43	n.d.	n.d.	n.d.	0.445	0.0212132	0.015	N/A	60	38	n.d.	n.d.	n.d.
		AVS085	rmIs132[Punc-54::Q35::YFP]	ctl	2	9	0.56	0.69	n.d.	n.d.	n.d.	0.625	0.0919239	0.065		60	38	n.d.	n.d.	n.d.
		AVS085	rmIs132[Punc-54::Q35::YFP]	ctl	2	10	0.83	0.74	n.d.	n.d.	n.d.	0.785	0.0636396	0.045		60	38	n.d.	n.d.	n.d.
		AVS403	rmIs132[unc-54p::Q35::YFP]; artEx37[Psur-5::hpk-1::CFP + pCFJ90 (Pmyo-2::m-cherry)]	ctl	2	8	0.13	0.26	0.17	n.d.	n.d.	0.15	0.0282843	0.02	p<0.0001	30	45	88	n.d.	n.d.
		AVS403	rmIs132[unc-54p::Q35::YFP]; artEx37[Psur-5::hpk-1::CFP + pCFJ90 (Pmyo-2::m-cherry)]	ctl	2	9	0.33	0.28	0.35	n.d.	n.d.	0.305	0.0353553	0.025		30	45	88	n.d.	n.d.
		AVS403	rmIs132[unc-54p::Q35::YFP]; artEx37[Psur-5::hpk-1::CFP + pCFJ90 (Pmyo-2::m-cherry)]	ctl	2	10	0.56	0.53	0.46	n.d.	n.d.	0.545	0.0212132	0.015		30	45	88	n.d.	n.d.
HPK-1 overexpression (constitutive) rescue of muscle poly-Q paralysis [supporting data]	supporting 2E	AVS085	rmIs132[Punc-54::Q35::YFP]	ctl	3	7	0.33	0.39	0.36	n.d.	n.d.	0.36	0.03	0.0174419	N/A	75	63	50	n.d.	n.d.
		AVS085	rmIs132[Punc-54::Q35::YFP]	ctl	3	8	0.46	0.68	0.58	n.d.	n.d.	0.573333	0.110151	0.0640415		75	63	50	n.d.	n.d.
		AVS085	rmIs132[Punc-54::Q35::YFP]	ctl	3	10	0.6	0.8	0.66	n.d.	n.d.	0.686667	0.102632	0.0596698		75	63	50	n.d.	n.d.
		AVS403	rmIs132[unc-54p::Q35::YFP]; artEx37[Psur-5::hpk-1::CFP + pCFJ90 (Pmyo-2::m-cherry)]	ctl	3	7	0.2	0.17	0.08	n.d.	n.d.	0.15	0.06245	0.0363081	p=0.1043	50	46	34	n.d.	n.d.
		AVS403	rmIs132[unc-54p::Q35::YFP]; artEx37[Psur-5::hpk-1::CFP + pCFJ90 (Pmyo-2::m-cherry)]	ctl	3	8	0.24	0.41	0.41	n.d.	n.d.	0.353333	0.0981495	0.0570637		50	46	34	n.d.	n.d.
		AVS403	rmIs132[unc-54p::Q35::YFP]; artEx37[Psur-5::hpk-1::CFP + pCFJ90 (Pmyo-2::m-cherry)]	ctl	3	10	0.44	0.41	0.5	n.d.	n.d.	0.45	0.0458258	0.0266429		50	46	34	n.d.	n.d.

## Sheet: Table S3- Q35 Aggreg. Foci
Table S3- PolyQ (Q35) Aggregate Foci Quantification
Q35::YFP Foci Quantification
Trial 1
Experiment	Related Figure	Lab Strain Designation	strain	RNAi	Day	Average number of foci	S.D	p-value vs control [AVS085_EV]	Trial	N
Effect of loss or overexpression of hpk-1 on aggregate formation in a poly-q model	(2D, 3D)	AVS085	rmIs132[Punc-54::Q35::YFP]	EV	1	1.9	1.2	N/A	1	50
		AVS085	rmIs132[Punc-54::Q35::YFP]	EV	2	36.6562	5.72831		1	32
		AVS085	rmIs132[Punc-54::Q35::YFP]	EV	3	59.2667	4.72783		1	15
	(2D)	AVS471	rmIs132[Punc-54::Q35::YFP]; artEx32[Psur-5::hpk-1::CFP + pCFJ90 (Pmyo-2::m-cherry)]	EV	1	0.6	0.7	4.4e-08	1	40
		AVS471	rmIs132[Punc-54::Q35::YFP]; artEx32[Psur-5::hpk-1::CFP + pCFJ90 (Pmyo-2::m-cherry)]	EV	2	16.2	6.1	3.5e-17	1	38
		AVS471	rmIs132[Punc-54::Q35::YFP]; artEx32[Psur-5::hpk-1::CFP + pCFJ90 (Pmyo-2::m-cherry)]	EV	3	25.7619	10.9814	8.1e-13	1	21
	(2D, 3D)	AVS464	hpk-1(pk1393); rmIs132[Punc-54::Q35::YFP]	EV	1	4.7	3.7	3.6e-06	1	50
		AVS464	hpk-1(pk1393); rmIs132[Punc-54::Q35::YFP]	EV	2	41.4667	8.04184	0.008	1	26
		AVS464	hpk-1(pk1393); rmIs132[Punc-54::Q35::YFP]	EV	3	64.6667	5.82687	0.009	1	15
Trial 2
Experiment	Related Figure	Lab Strain Designation	strain	RNAi	Day	Average number of foci	S.D	p-value vs control [AVS085_EV]	Trial	N
Effect of loss or overexpression of hpk-1 on aggregate formation in a poly-q model	(2D, 3D)	AVS085	rmIs132[Punc-54::Q35::YFP]	EV	1	0.933333	1.33452	N/A	2	15
		AVS085	rmIs132[Punc-54::Q35::YFP]	EV	2	20.5714	8.73291		2	14
		AVS085	rmIs132[Punc-54::Q35::YFP]	EV	3	60.4	9.47779		2	15
	(2D)	AVS471	rmIs132[Punc-54::Q35::YFP]; artEx32[Psur-5::hpk-1::CFP + pCFJ90 (Pmyo-2::m-cherry)]	EV	1	0.5	0.6742	0.158166	2	12
		AVS471	rmIs132[Punc-54::Q35::YFP]; artEx32[Psur-5::hpk-1::CFP + pCFJ90 (Pmyo-2::m-cherry)]	EV	2	11.0667	5.53517	0.0015261	2	15
		AVS471	rmIs132[Punc-54::Q35::YFP]; artEx32[Psur-5::hpk-1::CFP + pCFJ90 (Pmyo-2::m-cherry)]	EV	3	30.0769	7.4326	9.17821e-10	2	13
	(2D, 3D)	AVS464	hpk-1(pk1393); rmIs132[Punc-54::Q35::YFP]	EV	1	10.1333	4.85308	5.29591e-08	2	15
		AVS464	hpk-1(pk1393); rmIs132[Punc-54::Q35::YFP]	EV	2	43.0714	10.6516	1.84507e-06	2	14
		AVS464	hpk-1(pk1393); rmIs132[Punc-54::Q35::YFP]	EV	3	67.2143	8.26651	0.0494807	2	14
	(2D)	AVS085	rmIs132[Punc-54::Q35::YFP]	hpk-1	1	2.6	1.40408	0.00121554	2	15
		AVS085	rmIs132[Punc-54::Q35::YFP]	hpk-1	2	37.9231	8.09796	1.54464e-05	2	13
		AVS085	rmIs132[Punc-54::Q35::YFP]	hpk-1	3	64.0667	9.75754	ns	2	15
	(3D)	AVS464	hpk-1(pk1393); rmIs132[Punc-54::Q35::YFP]	hsf-1	1	20.125	4.47027	0.0001	2	15
		AVS464	hpk-1(pk1393); rmIs132[Punc-54::Q35::YFP]	hsf-1	2	45.375	11.4942	ns	2	15
		AVS464	hpk-1(pk1393); rmIs132[Punc-54::Q35::YFP]	hsf-1	3	70.625	7.78781	ns	2	15
	(3D)	AVS085	rmIs132[Punc-54::Q35::YFP]	hsf-1	1	3.38462	1.44559	4.07652e-05	2	13
		AVS085	rmIs132[Punc-54::Q35::YFP]	hsf-1	2	29.7857	8.04964	0.00744121	2	14
		AVS085	rmIs132[Punc-54::Q35::YFP]	hsf-1	3	57.1333	7.91803	ns	2	15
	Supporting 2E	AVS464	hpk-1(pk1393); rmIs132[Punc-54::Q35::YFP]	hpk-1	1	10.1333	5.69294	ns	2	14
		AVS464	hpk-1(pk1393); rmIs132[Punc-54::Q35::YFP]	hpk-1	2	39.75	11.7502	ns	2	15
		AVS464	hpk-1(pk1393); rmIs132[Punc-54::Q35::YFP]	hpk-1	3	66.7333	8.67234	ns	2	14
Effect of loss of pha-4 or mxl-2 on poly-q aggregation in an hpk-1 mutant	(13C)	AVS085	rmIs132[Punc-54::Q35::YFP]	mxl-2	2	34	6.2	0.000206988	2	15
	(13C)	AVS464	hpk-1(pk1393); rmIs132[Punc-54::Q35::YFP]	mxl-2	2	44	6.8	ns	2	16
	(13A)	AVS085	rmIs132[Punc-54::Q35::YFP]	pha-4	2	28	4.8	0.01	2	17
	(13A)	AVS464	hpk-1(pk1393); rmIs132[Punc-54::Q35::YFP]	pha-4	2	43	7.5	ns	2	14
Trial 3
Experiment	Related Figure	Lab Strain Designation	strain	RNAi	Day	Average number of foci	S.D	p-value vs control [AVS085_EV]	Trial	N
Effect of loss or overexpression of hpk-1 on aggregate formation in a poly-q model	2D, 3D	AVS085	rmIs132[Punc-54::Q35::YFP]	EV	1	2.76	1.45144	N/A	3	25
		AVS085	rmIs132[Punc-54::Q35::YFP]	EV	2	17.96	2.68452		3	25
		AVS085	rmIs132[Punc-54::Q35::YFP]	EV	3	39.08	6.18412		3	25
	2D	AVS471	rmIs132[Punc-54::Q35::YFP]; artEx32[Psur-5::hpk-1::CFP + pCFJ90 (Pmyo-2::m-cherry)]	EV	1	1.44	1.60935	0.00188336	3	25
		AVS471	rmIs132[Punc-54::Q35::YFP]; artEx32[Psur-5::hpk-1::CFP + pCFJ90 (Pmyo-2::m-cherry)]	EV	2	3.72	2.93712	3.56082e-23	3	25
		AVS471	rmIs132[Punc-54::Q35::YFP]; artEx32[Psur-5::hpk-1::CFP + pCFJ90 (Pmyo-2::m-cherry)]	EV	3	8.08	4.32936	1.02094e-25	3	25
	2D, 3D,	AVS464	hpk-1(pk1393); rmIs132[Punc-54::Q35::YFP]	EV	1	8.96	2.80595	2.34183e-13	3	25
		AVS464	hpk-1(pk1393); rmIs132[Punc-54::Q35::YFP]	EV	2	27.96	5.29528	5.11094e-11	3	25
		AVS464	hpk-1(pk1393); rmIs132[Punc-54::Q35::YFP]	EV	3	51	4.272	2.81432e-10	3	25
	2D	AVS085	rmIs132[Punc-54::Q35::YFP]	hpk-1	1	7.28	2.99333	7.62062e-09	3	25
		AVS085	rmIs132[Punc-54::Q35::YFP]	hpk-1	2	26	5.058	6.84486e-09	3	25
		AVS085	rmIs132[Punc-54::Q35::YFP]	hpk-1	3	55.92	6.48023	1.8452e-12	3	25
	3D	AVS085	rmIs132[Punc-54::Q35::YFP]	hsf-1	1	8.72	2.76164	5.55953e-13	3	25
		AVS085	rmIs132[Punc-54::Q35::YFP]	hsf-1	2	25.28	4.8949	3.52933e-08	3	25
		AVS085	rmIs132[Punc-54::Q35::YFP]	hsf-1	3	52.52	6.97089	3.48937e-09	3	25
	3D	AVS464	hpk-1(pk1393); rmIs132[Punc-54::Q35::YFP]	hsf-1	1	11.6	2.48328	0.001	3	25
		AVS464	hpk-1(pk1393); rmIs132[Punc-54::Q35::YFP]	hsf-1	2	30.04	6.67383	ns	3	25
		AVS464	hpk-1(pk1393); rmIs132[Punc-54::Q35::YFP]	hsf-1	3	56.28	6.36082	ns	3	25
	Supporting 2E	AVS464	hpk-1(pk1393); rmIs132[Punc-54::Q35::YFP]	hpk-1	1	8.52	2.67893	ns	3	25
		AVS464	hpk-1(pk1393); rmIs132[Punc-54::Q35::YFP]	hpk-1	2	27.2	5.23609	ns	3	25
		AVS464	hpk-1(pk1393); rmIs132[Punc-54::Q35::YFP]	hpk-1	3	53.08	8.70785	ns	3	25
Trial 4
Experiment	Related Figure	Lab Strain Designation	strain	RNAi	Day	Average number of foci	S.D	p-value vs control [AVS085_EV]	Trial	N
Effect of RNAi -based knockdown of pha-4, mxl-2, or hlh-30 on poly-q aggregation in an hpk-1 loss-of-funcion mutant	(13A, 13C, 13E)	AVS085	rmIs132[Punc-54::Q35::YFP]	EV	1	1.88	1.05357	N/A	4	25
		AVS085	rmIs132[Punc-54::Q35::YFP]	EV	2	21.08	5.68565		4	25
		AVS085	rmIs132[Punc-54::Q35::YFP]	EV	3	61.84	6.44645		4	25
	(13A, 13C, 13E)	AVS464	hpk-1(pk1393); rmIs132[Punc-54::Q35::YFP]	EV	1	3.2	1.82574	0.00148185	4	25
		AVS464	hpk-1(pk1393); rmIs132[Punc-54::Q35::YFP]	EV	2	30.72	8.9	3.49661e-05	4	25
		AVS464	hpk-1(pk1393); rmIs132[Punc-54::Q35::YFP]	EV	3	77.32	7.92528	9.6724e-10	4	25
	(13A)	AVS085	rmIs132[Punc-54::Q35::YFP]	pha-4	1	4.2	1.29099	8.42669e-09	4	25
		AVS085	rmIs132[Punc-54::Q35::YFP]	pha-4	2	30.16	6.65633	4.26395e-06	4	25
		AVS085	rmIs132[Punc-54::Q35::YFP]	pha-4	3	65.8	10.9962	ns	4	25
	(13A)	AVS464	hpk-1(pk1393); rmIs132[Punc-54::Q35::YFP]	pha-4	1	3.6	2.14087	ns	4	25
		AVS464	hpk-1(pk1393); rmIs132[Punc-54::Q35::YFP]	pha-4	2	39.92	8.0928	0.000378508	4	25
		AVS464	hpk-1(pk1393); rmIs132[Punc-54::Q35::YFP]	pha-4	3	75.6	9.19239	ns	4	25
	(13C)	AVS085	rmIs132[Punc-54::Q35::YFP]	mxl-2	1	4.24	1.66533	1.30782e-07	4	25
		AVS085	rmIs132[Punc-54::Q35::YFP]	mxl-2	2	34.76	6.67882	4.44856e-10	4	25
		AVS085	rmIs132[Punc-54::Q35::YFP]	mxl-2	3	64.6	8.19044	ns	4	25
	(13C)	AVS464	hpk-1(pk1393); rmIs132[Punc-54::Q35::YFP]	mxl-2	1	4.12	1.73973	ns	4	25
		AVS464	hpk-1(pk1393); rmIs132[Punc-54::Q35::YFP]	mxl-2	2	36.56	9.36785	ns	4	25
		AVS464	hpk-1(pk1393); rmIs132[Punc-54::Q35::YFP]	mxl-2	3	80.24	7.23579	ns	4	25
	(13E)	AVS085	rmIs132[Punc-54::Q35::YFP]	hlh-30	1	2.56	1.66032	0.0451128	4	25
		AVS085	rmIs132[Punc-54::Q35::YFP]	hlh-30	2	29.68	5.28141	1.24918e-06	4	25
		AVS085	rmIs132[Punc-54::Q35::YFP]	hlh-30	3	64.32	7.23257	ns	4	25
	(13E)	AVS464	hpk-1(pk1393); rmIs132[Punc-54::Q35::YFP]	hlh-30	1	3.84	1.79536	ns	4	25
		AVS464	hpk-1(pk1393); rmIs132[Punc-54::Q35::YFP]	hlh-30	2	38.56	7.60526	0.00158771	4	25
		AVS464	hpk-1(pk1393); rmIs132[Punc-54::Q35::YFP]	hlh-30	3	71.96	7.56902	ns	4	25
Effect of loss or overexpression of hpk-1 on aggregate formation in a poly-q model	Supporting 2E	AVS464	hpk-1(pk1393); rmIs132[Punc-54::Q35::YFP]	hpk-1	1	3.8	1.6	ns	4	25
		AVS464	hpk-1(pk1393); rmIs132[Punc-54::Q35::YFP]	hpk-1	2	33.9	5.6	ns	4	25
		AVS464	hpk-1(pk1393); rmIs132[Punc-54::Q35::YFP]	hpk-1	3	73.3	7.9	ns	4	25
	(2D)	AVS085	rmIs132[Punc-54::Q35::YFP]	hpk-1	1	4	1.6	7.03704e-07	4	25
		AVS085	rmIs132[Punc-54::Q35::YFP]	hpk-1	2	41.8	4.6	8.62907e-19	4	25
		AVS085	rmIs132[Punc-54::Q35::YFP]	hpk-1	3	82.7	8.3	2.84321e-13	4	25
	(2D)	AVS471	rmIs132[Punc-54::Q35::YFP]; artEx32[Psur-5::hpk-1::CFP + pCFJ90 (Pmyo-2::m-cherry)]	EV	1	0.48	0.653197	4.32066e-07	4	25
		AVS471	rmIs132[Punc-54::Q35::YFP]; artEx32[Psur-5::hpk-1::CFP + pCFJ90 (Pmyo-2::m-cherry)]	EV	2	4.48	3.56043	1.5299e-16	4	25
		AVS471	rmIs132[Punc-54::Q35::YFP]; artEx32[Psur-5::hpk-1::CFP + pCFJ90 (Pmyo-2::m-cherry)]	EV	3	23.16	11.8205	5.28094e-19	4	25
Trial 4
Experiment	Related Figure	Lab Strain Designation	strain	RNAi	Day	Average number of foci	S.D	p-value vs control [AVS085_EV]	Trial	N
Effect of RNAi -based knockdown of pha-4, mxl-2, or hlh-30 on poly-q aggregation in an hpk-1 loss-of-funcion mutant	13A, 13C, 13E	AVS085	rmIs132[Punc-54::Q35::YFP]	EV	1	3.88	1.83303	N/A	5	25
		AVS085	rmIs132[Punc-54::Q35::YFP]	EV	2	15.12	4.17652		5	25
		AVS085	rmIs132[Punc-54::Q35::YFP]	EV	3	42.68	6.56201		5	25
	13A, 13C, 13E	AVS464	hpk-1(pk1393); rmIs132[Punc-54::Q35::YFP]	EV	1	6.6	2.23607	1.09713e-05	5	25
		AVS464	hpk-1(pk1393); rmIs132[Punc-54::Q35::YFP]	EV	2	18.72	4.8949	0.00739172	5	25
		AVS464	hpk-1(pk1393); rmIs132[Punc-54::Q35::YFP]	EV	3	55.88	11.3112	6.86556e-06	5	25
	13A	AVS085	rmIs132[Punc-54::Q35::YFP]	pha-4	1	6.88	3.2573	0.000104538	5	25
		AVS085	rmIs132[Punc-54::Q35::YFP]	pha-4	2	25.12	5.29402	1.70462e-09	5	25
		AVS085	rmIs132[Punc-54::Q35::YFP]	pha-4	3	59.4	7.07696	2.23971e-11	5	25
	13A	AVS464	hpk-1(pk1393); rmIs132[Punc-54::Q35::YFP]	pha-4	1	7.08	3.58143	ns	5	25
		AVS464	hpk-1(pk1393); rmIs132[Punc-54::Q35::YFP]	pha-4	2	23	6.68954	ns	5	25
		AVS464	hpk-1(pk1393); rmIs132[Punc-54::Q35::YFP]	pha-4	3	53.64	10.2302	ns	5	25
	13C	AVS085	rmIs132[Punc-54::Q35::YFP]	mxl-2	1	7.16	3.49619	6.66228e-05	5	25
		AVS085	rmIs132[Punc-54::Q35::YFP]	mxl-2	2	25.52	4.98431	2.22884e-10	5	25
		AVS085	rmIs132[Punc-54::Q35::YFP]	mxl-2	3	63.92	6.69527	3.65479e-15	5	25
	13C	AVS464	hpk-1(pk1393); rmIs132[Punc-54::Q35::YFP]	mxl-2	1	6.2	3.16228	ns	5	25
		AVS464	hpk-1(pk1393); rmIs132[Punc-54::Q35::YFP]	mxl-2	2	28	9.05999	4.63957e-05	5	25
		AVS464	hpk-1(pk1393); rmIs132[Punc-54::Q35::YFP]	mxl-2	3	65.76	9.09799	ns	5	25
	13E	AVS085	rmIs132[Punc-54::Q35::YFP]	hlh-30	1	4.84	2.49466	0.05	5	25
		AVS085	rmIs132[Punc-54::Q35::YFP]	hlh-30	2	21.36	5.14684	2.8188e-05	5	25
		AVS085	rmIs132[Punc-54::Q35::YFP]	hlh-30	3	63.96	6.72359	8.4221e-16	5	25
	13E	AVS464	hpk-1(pk1393); rmIs132[Punc-54::Q35::YFP]	hlh-30	1	6.8	3.20156	ns	5	25
		AVS464	hpk-1(pk1393); rmIs132[Punc-54::Q35::YFP]	hlh-30	2	24.6	8.46562	ns	5	25
		AVS464	hpk-1(pk1393); rmIs132[Punc-54::Q35::YFP]	hlh-30	3	66.04	12.6671	ns	5	25
Effect of loss or overexpression of hpk-1 on aggregate formation in a poly-q model	Supporting 2E	AVS464	hpk-1(pk1393); rmIs132[Punc-54::Q35::YFP]	hpk-1	2	21.7	6.3	ns	5	25
	(2D)	AVS471	rmIs132[Punc-54::Q35::YFP]; artEx32[Psur-5::hpk-1::CFP + pCFJ90 (Pmyo-2::m-cherry)]	EV	1	0.9	1.2	6.55049e-09	5	25
		AVS471	rmIs132[Punc-54::Q35::YFP]; artEx32[Psur-5::hpk-1::CFP + pCFJ90 (Pmyo-2::m-cherry)]	EV	2	2.4	1.9	1.80784e-18	5	25
		AVS471	rmIs132[Punc-54::Q35::YFP]; artEx32[Psur-5::hpk-1::CFP + pCFJ90 (Pmyo-2::m-cherry)]	EV	3	9.2	3.5	3.49834e-27	5	25
	(2D)	AVS085	rmIs132[Punc-54::Q35::YFP]	hpk-1	2	27	4.3	4.52172e-13	5	25
	(3D)	AVS085	rmIs132[Punc-54::Q35::YFP]	hsf-1	2	24.4	5.2	8.75869e-09	5	25
	(3D)	AVS464	hpk-1(pk1393); rmIs132[Punc-54::Q35::YFP]	hsf-1	2	nd	nd	nd	5	nd
Q35::YFP Foci Quantification
Experiment	Related Figure	Lab Strain Designation	Genotype	RNAi	Day	Average number of foci	S.D	S.E.M	p-value vs control	Trial	N
Constitutive RNAi for hpk-1 or hsf-1 in muscle poly-Q foci formation [supporting data]	Supporting 2D, 3D	AVS085	rmIs132[Punc-54::Q35::YFP]	ctl	1	5.86667	2.29492	0.592546	N/A	1	15
		AVS085	rmIs132[Punc-54::Q35::YFP]	ctl	2	13.3333	2.35028	0.606839		1	15
		AVS085	rmIs132[Punc-54::Q35::YFP]	ctl	3	25.6	5.50065	1.42026		1	15
		AVS085	rmIs132[Punc-54::Q35::YFP]	hpk1	1	5	1.46385	0.377964	N.S	1	15
		AVS085	rmIs132[Punc-54::Q35::YFP]	hpk1	2	15.5385	5.14929	1.42816	N.S	1	13
		AVS085	rmIs132[Punc-54::Q35::YFP]	hpk1	3	35.7333	5.60808	1.448	p<0.0001	1	15
		AVS085	rmIs132[Punc-54::Q35::YFP]	hsf1	1	4.71429	1.30089	0.347677	N.S	1	14
		AVS085	rmIs132[Punc-54::Q35::YFP]	hsf1	2	18	11.2787	2.91215	N.S	1	15
		AVS085	rmIs132[Punc-54::Q35::YFP]	hsf1	3	31.6667	4.33799	1.25227	p<0.01	1	12
Constitutive RNAi for hpk-1 or hsf-1 in muscle poly-Q foci formation [supporting data]	Supporting 2D, 3D	AVS085	rmIs132[Punc-54::Q35::YFP]	ctl	1	4.86667	1.40746	0.363405	N/A	2	15
		AVS085	rmIs132[Punc-54::Q35::YFP]	ctl	2	7.6	2.06328	0.532738		2	15
		AVS085	rmIs132[Punc-54::Q35::YFP]	ctl	3	24.9333	6.91238	1.78477		2	15
		AVS085	rmIs132[Punc-54::Q35::YFP]	hpk1	1	4.26667	4.26667	1.10165	N.S	2	15
		AVS085	rmIs132[Punc-54::Q35::YFP]	hpk1	2	23.1333	6.03403	1.55798	p<0.0001	2	15
		AVS085	rmIs132[Punc-54::Q35::YFP]	hpk1	3	35.7333	5.40458	1.39546	p<0.0001	2	15
		AVS085	rmIs132[Punc-54::Q35::YFP]	hsf1	1	4.86667	1.40746	0.363405	N.S	2	15
		AVS085	rmIs132[Punc-54::Q35::YFP]	hsf1	2	19.9286	5.77081	1.54231	p<0.0001	2	14
		AVS085	rmIs132[Punc-54::Q35::YFP]	hsf1	3	31.6667	4.35542	1.2573	p<0.01	2	12
Constitutive RNAi for hpk-1 or hsf-1 in muscle poly-Q foci formation [supporting data]	Supporting 2D, 3D	AVS085	rmIs132[Punc-54::Q35::YFP]	ctl	1	2.2	1.54919	0.489898	N/A	3	10
		AVS085	rmIs132[Punc-54::Q35::YFP]	ctl	2	13.1429	5.26579	1.14909		3	21
		AVS085	rmIs132[Punc-54::Q35::YFP]	ctl	3	19.8667	7.01902	1.8123		3	15
		AVS085	rmIs132[Punc-54::Q35::YFP]	hpk1	1	5.2	2.34758	0.742369	p<0.01	3	10
		AVS085	rmIs132[Punc-54::Q35::YFP]	hpk1	2	18.8	4.27952	1.10497	p<0.01	3	15
		AVS085	rmIs132[Punc-54::Q35::YFP]	hpk1	3	30.1333	5.27618	1.3623	p<0.001	3	15
		AVS085	rmIs132[Punc-54::Q35::YFP]	hsf1	1	6.7	2.83039	0.895048	p<0.001	3	10
		AVS085	rmIs132[Punc-54::Q35::YFP]	hsf1	2	31.2857	7.10827	1.89976	p<0.0001	3	14
		AVS085	rmIs132[Punc-54::Q35::YFP]	hsf1	3	39.6667	6.00793	1.55124	p<0.0001	3	15
