# Supplementary material for: The homeodomain-interacting protein kinase HPK-1 preserves protein homeostasis and longevity through master regulatory control of the HSF-1 chaperone network and TORC1-restricted autophagy in Caenorhabditis elegans
Source: PLoS Genet. 2017 Oct 16;13(10):e1007038. doi: 10.1371/journal.pgen.1007038 (PMC5658188; doi:10.1371/journal.pgen.1007038)
Supplement: S4 Table — This dataset contains all data pertaining to Fig 10: including total number of cells examined for autophagosome formation, average number of foci per cell, and S.E.M. (XLS) [file pgen.1007038.s015.xls]

## Sheet: Table S4
Table S4
lgg-1P::GFP::LGG-1 Foci Quantification
Conditions		# GFP Foci (average)	SEM (±)	number of cells counted (n)
EV AL		2.06	0.40	16
EV 6h Starved		8.33	0.83	12
hpk-1 RNAi AL		1.44	0.29	17
hpk-1 RNAi 6h Starved		5.88	0.44	16
EV AL		2.45	0.37	11
EV 6h Starved		7.85	0.55	13
hpk-1 RNAi AL		1.83	0.32	12
hpk-1 RNAi 6h Starved		4.00	0.62	11
EV AL		2.42	0.31	12
EV 6h Starved		7.93	0.63	14
hsf-1 RNAi AL		3.00	0.29	18
hsf-1 RNAi 6h Starved		9.79	1.00	14
EV AL		1.87	0.31	15
EV 6h Starved		7.93	0.74	14
hsf-1 RNAi AL		2.44	0.30	16
hsf-1 RNAi 6h Starved		9.71	0.60	17
