# Supplementary material for: The homeodomain-interacting protein kinase HPK-1 preserves protein homeostasis and longevity through master regulatory control of the HSF-1 chaperone network and TORC1-restricted autophagy in Caenorhabditis elegans
Source: PLoS Genet. 2017 Oct 16;13(10):e1007038. doi: 10.1371/journal.pgen.1007038 (PMC5658188; doi:10.1371/journal.pgen.1007038)
Supplement: S5 Table — (XLSX) [file pgen.1007038.s016.xlsx]

## Sheet: Sheet1
Table S5
Modification	Effect on HSF-1 activity	Enzyme(s)	Reference	Conserved in C. elegans
Ac-K80	Inhibitory	p300/SIRT1	1	conserved
Ac-K116,118,157	?	p300/SIRT1	1	conserved
Ac-K126,148,208,224,298	?	p300/SIRT1	1	no
Ph-S121	Inhibitory (promotes Hsp90 interaction)	MAPKAPK2	2, 3	no, SàA
Ph-T142	Inhibitory	CK2	4	no, TàA
Ph-S216	Stimulatory	PLK1	5	no, SàT
Ph-S230	Stimulatory	CaMKII	6	no
Ph-S303	Inhibitory (promotes K298 sumoylation)	MAPK,GSK3β	7, 8, 9	no, SàA
Ph-S307	?	MAPK	7, 10, 11	no, SàK
Ph-S363	Inhibitory	PKC,JNK	9, 12	no, SàA
Ph-S419	Stimulatory	PLK1	13	no, SàD
Ph-S319,344	?	?	2	conserved, Ph-S319, 344(SàT)
Ph-S292,314,444	?	?	2	no
Ph-S320	?	?	14	no
Ph-S326	Stimulatory	?	15	no, SàQ
Ph-T323	?	?	14, 16	conserved
Ph-T367	?	?	17	conserved
Ph-S368	?	?	17	no
Ph-T369	?	?	17	no
Su-K298*	Inhibitory	UBC9	18, 19, 20	KàA
Adapted from Anckar and Sistonen Annu. Rev. Biochem. (2011) 80:1089-115
Residues in column A refer to amino acid positions in human HSF-1
* While K298 is not conserved in C. elegans. Several sumoylation consensus motiffs are conserved between related nematode species.
1. Westerheide SD, et al. (2009). Science 323:1063–66
2. Guettouche T, et al. (2005). BMC Biochem. 6:4
3. Wang X, et al. (2006). J. Biol. Chem. 281:782–91
4. Soncin F, et al. (2003). Biochem. Biophys. Res. Commun. 303:700–6
5. Lee YJ, et al. (2008). Cancer Res. 68:7550–60
6. Holmberg CI, et al. (2001). EMBO J. 20:3800–10
7. Kline MP and Morimoto RI. (1997). Mol. Cell. Biol. 17:2107–15
8. Chu B, et al. (1996). J. Biol. Chem. 271:30847–57
9. Chu B, et al. (1998). J. Biol. Chem. 273:18640–46
10. Knauf U, et al. (1996). Genes Dev. 10:2782–93
11. Xia W, et al. (1998). J. Biol. Chem. 273:8749–55
12. Dai R, et al. (2000). J. Biol. Chem. 275:18210– 18
13. Kim SA, et al. (2005). J. Biol. Chem. 280:12653–57
14. Olsen JV, et al. (2006). Cell 127:635–48
15. Boellmann F, et al. (2004). Proc. Natl. Acad. Sci. USA 101:4100–5
16. Mayya V, et al. (2009). Sci. Signal. 2:ra46
17. Olsen JV, et al. (2010). Sci. Signal. 3:ra3
18. Hietakangas V, et al. (2003). Mol. Cell. Biol. 23:2953–68
19. Hietakangas V, et al. (2006). Proc. Natl. Acad. Sci. USA 103:45–50
20. Hong Y, et al. (2001). J. Biol. Chem. 276:40263–67
